# Supplementary material for: {4′-[4-(4,4′-Bipyridin-1-ylmeth­yl)phen­yl]-2,2′:6′,2′′-terpyridine}chloridoplatinum(II) bis­(perchlorate) acetonitrile disolvate sesquihydrate
Source: Acta Crystallogr Sect E Struct Rep Online. 2010 May 22;66(Pt 6):m681. doi: 10.1107/S1600536810017782 (PMC2979511; doi:10.1107/S1600536810017782)
Supplement: Supplementary file 2 [file e-66-0m681-Isup2.hkl]

# 
# h,k,l, Fc-squared, Fo-squared, sigma(Fo-squared) and status flag 
# 
data_I
_shelx_title ' 100503b in P2(1)/n' 
_shelx_refln_list_code          4 
_shelx_F_calc_maximum      835.26 
_exptl_crystal_F_000      4024.00 
_reflns_d_resolution_high  0.8402 
 
loop_ 
 _symmetry_equiv_pos_as_xyz 
 'x, y, z' 
 '-x+1/2, y+1/2, -z+1/2' 
 '-x, -y, -z' 
 'x-1/2, -y-1/2, z-1/2' 
 
_cell_length_a    13.3990 
_cell_length_b    14.5018 
_cell_length_c    41.2793 
_cell_angle_alpha  90.000 
_cell_angle_beta   90.390 
_cell_angle_gamma  90.000 
 
_shelx_F_squared_multiplier     1.000 
 
loop_ 
 _refln_index_h 
 _refln_index_k 
 _refln_index_l 
 _refln_F_squared_calc 
 _refln_F_squared_meas 
 _refln_F_squared_sigma 
 _refln_observed_status 
   2   0   0   137439.64   166970.38   2760.08 o 
   4   0   0   156795.13   134862.36   6040.23 o 
   6   0   0    29686.69    26290.33   2345.39 o 
   8   0   0      401.46      391.44    609.25 o 
  10   0   0     2180.71     1673.68    857.81 o 
  12   0   0      865.58     1583.99   1407.24 o 
  14   0   0      521.78     1815.13   1971.49 o 
   1   1   0       22.15      370.28    103.82 o 
   2   1   0      109.74      431.64    230.59 o 
   3   1   0    14627.89    19076.81   1233.42 o 
   4   1   0    18524.66    21065.12   2183.26 o 
   5   1   0    17709.98    20676.58   1117.63 o 
   6   1   0    22834.89    20974.54   1379.63 o 
   7   1   0    11967.79    13631.11    705.35 o 
   8   1   0     5436.48     5044.49    580.89 o 
   9   1   0    10912.45     9951.42    756.11 o 
  10   1   0     1036.71     2600.44    606.11 o 
  11   1   0      628.84      687.13    926.42 o 
  12   1   0       28.41      400.44   1254.40 o 
  13   1   0     1621.09     2925.34   1201.78 o 
  14   1   0        0.44      395.89   1120.82 o 
  15   1   0      494.34      440.25   1079.00 o 
   0   2   0    42985.54    69885.91   1488.81 o 
   1   2   0     3052.44     5737.55    225.71 o 
   2   2   0   104489.89   119015.06  11022.23 o 
   3   2   0    25455.14    29319.65   1351.82 o 
   4   2   0      146.85     1929.29    860.14 o 
   5   2   0     9864.70    11229.46    560.20 o 
   6   2   0     1913.04     4175.61    955.18 o 
   7   2   0    23132.14    21808.95   1344.30 o 
   8   2   0     1019.99     1479.98    493.78 o 
   9   2   0     1968.59     2034.79    567.32 o 
  10   2   0      777.33      335.22    695.31 o 
  11   2   0      269.71     -594.29    741.78 o 
  12   2   0      126.03       79.33    972.72 o 
  13   2   0       10.31     -983.00   1536.40 o 
  14   2   0       95.22       56.31    958.92 o 
  15   2   0        0.88    -1127.20   1271.27 o 
   1   3   0       10.34      152.48    187.88 o 
   2   3   0   104944.01   125868.12   2400.33 o 
   3   3   0      413.50      475.74    300.71 o 
   4   3   0    45863.86    54929.83   2174.42 o 
   5   3   0     3691.91     4087.15    472.38 o 
   6   3   0    19418.06    17112.39    738.75 o 
   7   3   0     6701.99     7758.71    635.67 o 
   8   3   0     5253.51     6093.56    613.73 o 
   9   3   0     4143.51     5430.38    635.19 o 
  10   3   0     1396.21     2337.62    807.99 o 
  11   3   0     1688.88     2254.43    789.68 o 
  12   3   0        9.11     -550.81   1146.66 o 
  13   3   0      815.01       87.86   1169.30 o 
  14   3   0        5.05      198.21   1157.43 o 
  15   3   0      123.34     -672.31   1049.25 o 
   0   4   0   201282.95   299537.25   4446.05 o 
   1   4   0    13994.51    19093.67    832.09 o 
   2   4   0    94115.38    90227.21   1406.46 o 
   3   4   0      565.55     2350.89   1289.59 o 
   4   4   0    76888.48    69340.20   3677.69 o 
   5   4   0     1110.38     2186.25    414.55 o 
   6   4   0    42211.48    30163.29    934.14 o 
   7   4   0     1101.70     2804.78    537.45 o 
   8   4   0    12995.84    11061.00    971.43 o 
   9   4   0       12.44       99.51    782.28 o 
  10   4   0     1297.67     1444.93    741.21 o 
  11   4   0      588.80      551.29    749.76 o 
  12   4   0       14.17     -612.36    736.84 o 
  13   4   0      138.02      883.44   1203.29 o 
  14   4   0      172.11      556.53   1159.57 o 
  15   4   0       10.21      843.67   1283.46 o 
   1   5   0      880.90      804.95    359.35 o 
   2   5   0      493.78      676.52    314.57 o 
   3   5   0     7665.81     9152.89    409.23 o 
   4   5   0       82.46       12.36    384.59 o 
   5   5   0    14319.91    15057.34    714.21 o 
   6   5   0      208.95     2184.64    523.00 o 
   7   5   0     6811.05     7174.11    670.04 o 
   8   5   0      270.18     2289.44    684.38 o 
   9   5   0     9139.00     9094.57    982.86 o 
  10   5   0      704.16     2060.29    831.72 o 
  11   5   0     4129.61     5468.27    963.61 o 
  12   5   0       34.13      519.00    891.98 o 
  13   5   0     2284.06     3476.61   1329.00 o 
  14   5   0        2.34      831.20    999.62 o 
  15   5   0      749.21      407.10   1115.98 o 
   0   6   0    30175.12    28804.14   1869.52 o 
   1   6   0      784.31     1759.78    709.70 o 
   2   6   0    46861.17    47161.01    918.22 o 
   3   6   0    11856.25    13782.91    704.11 o 
   4   6   0    21390.36    17074.80   1798.89 o 
   5   6   0    18912.69    20913.57    839.35 o 
   6   6   0     9608.76     9746.80    737.70 o 
   7   6   0    11635.52    12976.16    850.90 o 
   8   6   0     5572.48     5313.78    651.77 o 
   9   6   0      762.74     -388.02    941.56 o 
  10   6   0      885.73      874.69    737.29 o 
  11   6   0       21.89      537.10    766.41 o 
  12   6   0      203.29      930.95    889.04 o 
  13   6   0      146.15      309.80   1298.46 o 
  14   6   0       36.44      361.24   1028.86 o 
   1   7   0     7343.17     8441.04    819.95 o 
   2   7   0     2232.77     2624.68    383.80 o 
   3   7   0     2252.68     3263.06    366.66 o 
   4   7   0    13779.88    12635.20    724.42 o 
   5   7   0      106.74     1224.74    595.60 o 
   6   7   0     4767.93     4623.67    610.97 o 
   7   7   0     1330.96     1353.86    535.37 o 
   8   7   0     3504.73     2465.90    749.50 o 
   9   7   0     1473.45      992.09    736.75 o 
  10   7   0     2369.03     1883.37    790.25 o 
  11   7   0      221.15      240.05    825.51 o 
  12   7   0      208.10      542.10    723.19 o 
  13   7   0        8.60     -203.47    867.64 o 
  14   7   0       49.94      115.57   2182.24 o 
   0   8   0    64176.25    56744.91   2732.89 o 
   1   8   0     2053.19     2339.40    593.51 o 
   2   8   0    35841.99    37602.15   2476.99 o 
   3   8   0     2392.50     2793.22    434.93 o 
   4   8   0    25049.51    19284.83    658.68 o 
   5   8   0     1921.05     3898.08    671.51 o 
   6   8   0     8140.90     8898.66    747.61 o 
   7   8   0      152.47      876.56    591.20 o 
   8   8   0     2351.29     1641.08    678.16 o 
   9   8   0      874.66      587.00    771.69 o 
  10   8   0      704.82      118.12    752.60 o 
  11   8   0      417.16     1447.20    954.81 o 
  12   8   0        7.88     -233.49    805.74 o 
  13   8   0       21.01     1472.60   1441.23 o 
  14   8   0       45.01      870.17   1781.14 o 
   1   9   0     1216.71      954.22    509.14 o 
   2   9   0     1385.50      549.55    488.51 o 
   3   9   0      307.46      549.62    474.85 o 
   4   9   0      160.83      545.06    529.04 o 
   5   9   0     8640.79    11113.89    898.89 o 
   6   9   0       47.33     1099.25    617.14 o 
   7   9   0    15351.70    15991.83   1174.55 o 
   8   9   0      210.11     2764.04    870.64 o 
   9   9   0    10157.92     9945.26   1127.92 o 
  10   9   0      509.20     3857.68    994.75 o 
  11   9   0     3815.32     4415.19   1085.48 o 
  12   9   0       54.46     2128.11   1456.81 o 
  13   9   0     1454.84     1233.92   1320.23 o 
   0  10   0    58953.01    56663.33   3106.80 o 
   1  10   0     2260.64     3398.91    674.31 o 
   2  10   0    36058.34    34417.05   2362.39 o 
   3  10   0     2605.20     3078.69    817.42 o 
   4  10   0    25980.30    25596.26   1117.73 o 
   5  10   0     8584.96     8344.42    890.44 o 
   6  10   0    12176.83    10510.15    870.98 o 
   7  10   0     4560.58     6061.48    923.41 o 
   8  10   0     7079.87     7061.69   1029.00 o 
   9  10   0      847.58     1309.23    868.11 o 
  10  10   0     2756.00      604.58   1004.71 o 
  11  10   0       91.51     -132.27   1029.84 o 
  12  10   0      553.38     1983.13   1306.65 o 
   1  11   0      301.93      163.25    864.73 o 
   2  11   0      246.33      105.07    909.10 o 
   3  11   0      929.53     1085.29    729.17 o 
   4  11   0     3021.29     2952.44    696.27 o 
   5  11   0     2209.75     3790.40    758.64 o 
   6  11   0     3474.91     2636.06    676.16 o 
   7  11   0      577.63     1550.64    824.47 o 
   8  11   0     3139.13     3588.40   1022.48 o 
   9  11   0       11.22      486.61   1073.15 o 
  10  11   0     1413.39     -209.82   1099.15 o 
  11  11   0      108.74     1254.64   1422.95 o 
  12  11   0       50.64      341.40   1107.96 o 
   0  12   0     9442.85     7525.65   2032.67 o 
   1  12   0      190.99      950.19    920.32 o 
   2  12   0     7523.88     6377.64   1391.59 o 
   3  12   0     2397.98     4865.28   1084.24 o 
   4  12   0     4308.54     4318.31   1207.84 o 
   5  12   0     2130.08     1775.97    704.52 o 
   6  12   0      313.67     1233.01   1206.69 o 
   7  12   0     1894.24     1488.88    969.75 o 
   8  12   0       28.32      397.56    905.92 o 
   9  12   0      570.08       -2.99   1228.03 o 
  10  12   0      271.62      526.81   1286.98 o 
  11  12   0       75.68      369.45   1125.96 o 
   1  13   0      146.02     -722.53   1832.13 o 
   2  13   0      308.19       32.48   1032.92 o 
   3  13   0       47.19      506.80    885.73 o 
   4  13   0      175.91      158.75    795.16 o 
   5  13   0      495.73     -822.90    828.85 o 
   6  13   0       13.20     1012.94   1380.04 o 
   7  13   0     3378.89     3307.16   1192.44 o 
   8  13   0      285.06     1957.95   1210.09 o 
   9  13   0     2962.05     2342.64   1128.02 o 
  10  13   0      624.29      297.55   1091.12 o 
   0  14   0    20967.38    19572.13   2556.14 o 
   1  14   0      199.36     1512.77   1066.65 o 
   2  14   0    16540.22    13417.54   1603.11 o 
   3  14   0      488.99     1972.55    967.58 o 
   4  14   0    13125.16    12877.72   1266.17 o 
   5  14   0     1145.09     1825.49    982.33 o 
   6  14   0     8698.44    10652.84   2392.98 o 
   7  14   0      739.67     3179.91   1352.51 o 
   8  14   0     2934.99     3466.04   1442.03 o 
   9  14   0      128.85      303.50   1023.06 o 
   1  15   0     1326.68     1065.11   1172.62 o 
   2  15   0     1134.05     1544.51    800.59 o 
   3  15   0     1181.38     1668.27   1077.25 o 
   4  15   0     3584.22     3340.26    911.11 o 
   5  15   0      350.08     1148.90   1923.90 o 
   6  15   0     2940.90     1656.34    971.88 o 
   7  15   0      316.47      110.17    952.23 o 
   0  16   0      775.19    -1502.41   1964.69 o 
   1  16   0        6.24      203.18   1252.44 o 
   2  16   0       70.19     1131.39    997.08 o 
   3  16   0      282.52      676.09   1026.54 o 
   4  16   0       33.34       55.51    828.63 o 
   5  16   0      473.22     -781.80   1414.03 o 
   1  17   0       52.48      808.99   2209.43 o 
   2  17   0        0.43     -904.59    795.20 o 
 -15   0   1      113.69     -883.77   1645.17 o 
 -13   0   1      193.69     1332.46   1951.09 o 
 -11   0   1       28.70      496.27   1305.26 o 
  -9   0   1     6655.56     6125.33    996.03 o 
  -7   0   1    11447.68    10223.83    867.35 o 
  -5   0   1    54565.88    47861.42   3473.90 o 
  -3   0   1    44757.80    46457.96    951.75 o 
  -1   0   1   481103.38   476679.00   4683.99 o 
   1   0   1   510304.97   542079.88  28318.07 o 
   3   0   1   127291.20    98177.00   1429.52 o 
   5   0   1    45535.82    31198.50   1539.80 o 
   7   0   1    36552.60    31771.32   6550.10 o 
   9   0   1     7263.40     7587.99    950.49 o 
  11   0   1      608.86      489.47   1210.09 o 
  13   0   1      116.68      -81.58   1393.64 o 
  15   0   1      172.76     -632.24   1223.68 o 
 -15   1   1        1.28       52.98   1023.66 o 
 -14   1   1     1117.35     2638.29   1370.60 o 
 -13   1   1       18.63      690.30   1078.29 o 
 -12   1   1     1853.65     4218.54   1209.33 o 
 -11   1   1      367.56      377.36   1301.86 o 
 -10   1   1     4733.74     7634.70    900.20 o 
  -9   1   1     2288.76     3333.44    590.12 o 
  -8   1   1     4598.65     5268.31    820.32 o 
  -7   1   1     5439.09     5347.24    507.70 o 
  -6   1   1    28978.50    29118.20   1021.47 o 
  -5   1   1     9366.29    10116.21    897.84 o 
  -4   1   1    20316.77    26188.96    638.49 o 
  -3   1   1     1583.52     2006.07    421.93 o 
  -2   1   1     4037.58     4983.71    389.23 o 
  -1   1   1      122.97      234.93    128.93 o 
   0   1   1      580.04      802.85     90.82 o 
   1   1   1      167.29      234.05     98.27 o 
   2   1   1      985.38     1326.79    264.28 o 
   3   1   1     1542.96     1782.68    325.33 o 
   4   1   1     4235.29     4136.38    598.66 o 
   5   1   1    21638.87    23922.25    807.56 o 
   6   1   1    11980.20    14687.48    650.75 o 
   7   1   1     7923.83     7759.71   1018.53 o 
   8   1   1     8926.10    10408.52    702.10 o 
   9   1   1     2726.84     2964.21    599.61 o 
  10   1   1     5529.64     9028.27    825.10 o 
  11   1   1      243.83       57.90    683.05 o 
  12   1   1     1207.56       -6.18   1706.36 o 
  13   1   1       38.47     -417.11   1016.99 o 
  14   1   1     1268.95     1500.94   1051.16 o 
  15   1   1        0.18      -49.34   1017.42 o 
 -15   2   1        6.30     -462.16    990.26 o 
 -14   2   1        5.42     -531.76   1128.51 o 
 -13   2   1        3.87     -762.30   1274.13 o 
 -12   2   1      383.95      573.30    917.48 o 
 -11   2   1        2.86     -699.61    622.09 o 
 -10   2   1       81.78     -195.60    661.04 o 
  -9   2   1      416.53       39.79    512.12 o 
  -8   2   1     4469.65     6058.51    607.40 o 
  -7   2   1     3452.46     6759.41   1141.18 o 
  -6   2   1    40256.41    35200.03   1307.38 o 
  -5   2   1     1622.42     1310.29    362.56 o 
  -4   2   1    86605.06    70182.85   2963.35 o 
  -3   2   1     6155.55     9355.44    425.46 o 
  -2   2   1    33099.59    32902.25   2200.92 o 
  -1   2   1     7204.49     5579.20    295.93 o 
   0   2   1      376.76     1762.54    292.32 o 
   1   2   1     3057.83     3106.09    303.20 o 
   2   2   1     8638.60    11811.98   1938.05 o 
   3   2   1     6374.14     5181.74    514.60 o 
   4   2   1     1100.22     6315.87   2541.42 o 
   5   2   1      150.28      329.78    467.07 o 
   6   2   1    17736.30    19075.96    723.60 o 
   7   2   1     2806.32     2302.86    466.51 o 
   8   2   1     3219.13     3503.46    584.62 o 
   9   2   1      872.36     1228.53    538.08 o 
  10   2   1       13.74     -653.80    683.83 o 
  11   2   1        8.51     -299.06    786.60 o 
  12   2   1      131.33     -626.26   1706.36 o 
  13   2   1        8.07     -330.12    920.47 o 
  14   2   1       21.35      651.82   1357.47 o 
  15   2   1        6.48     -476.86    900.86 o 
 -15   3   1       26.28      159.60   1094.70 o 
 -14   3   1      240.73     -752.91   1119.77 o 
 -13   3   1        8.65     -372.15   1090.06 o 
 -12   3   1      316.19     -966.76   1142.76 o 
 -11   3   1      348.30      180.93    698.45 o 
 -10   3   1     4105.49     4032.16    868.55 o 
  -9   3   1     2356.41     2465.52    600.35 o 
  -8   3   1    11372.44    12310.92    732.33 o 
  -7   3   1     2523.90     2683.18    513.18 o 
  -6   3   1    10809.77    10420.76    951.10 o 
  -5   3   1    19626.18    20773.42    819.34 o 
  -4   3   1     1734.58     1862.69    368.04 o 
  -3   3   1    20103.39    25891.39   1211.92 o 
  -2   3   1    34195.20    30648.93   2330.19 o 
  -1   3   1    39605.29    42631.92   2232.32 o 
   0   3   1     7711.92    10038.41   1114.91 o 
   1   3   1     8579.88    13853.99    852.70 o 
   2   3   1     8610.63    11555.65    958.69 o 
   3   3   1    35667.18    42664.46   2470.54 o 
   4   3   1      101.90     1608.21    486.70 o 
   5   3   1    46312.55    44191.47   1215.76 o 
   6   3   1    20023.80    19227.18    838.45 o 
   7   3   1    11894.11    10630.08    810.51 o 
   8   3   1     2072.35     1899.66    518.54 o 
   9   3   1     3319.79     4345.50    622.00 o 
  10   3   1     3433.16     2062.51    771.02 o 
  11   3   1     1632.49     1781.27    797.64 o 
  12   3   1      280.24      168.56    788.82 o 
  13   3   1        7.59    -1368.09    912.06 o 
  14   3   1      289.14      307.60    995.88 o 
  15   3   1       16.33      115.76   1124.63 o 
 -15   4   1      101.47      334.30   1285.06 o 
 -14   4   1        8.61     -210.89    978.32 o 
 -13   4   1      275.32     1460.82   1054.84 o 
 -12   4   1      250.05      404.35   1148.77 o 
 -11   4   1      465.44      539.33    818.61 o 
 -10   4   1        6.82     -201.21    739.37 o 
  -9   4   1     1797.66     1606.63    680.75 o 
  -8   4   1      182.16     1308.99    509.26 o 
  -7   4   1    14164.53    14352.88    772.47 o 
  -6   4   1     1927.00     3133.36   1044.84 o 
  -5   4   1    37949.11    42740.55   1000.92 o 
  -4   4   1     1632.21     1622.72    434.30 o 
  -3   4   1   132094.42   133390.44   7135.59 o 
  -2   4   1     7170.84    11946.82    474.92 o 
  -1   4   1   400502.28   482366.47  18091.61 o 
   0   4   1    12358.91     7828.02    672.51 o 
   1   4   1   434868.31   507996.41   6900.08 o 
   2   4   1      994.93     4031.38    885.81 o 
   3   4   1   145302.41   148073.03   8831.34 o 
   4   4   1        4.66      698.27    367.88 o 
   5   4   1    54335.17    49532.07   1068.07 o 
   6   4   1      992.78     3331.95    635.84 o 
   7   4   1    20505.49    19487.93   1148.05 o 
   8   4   1      574.00      573.86    473.30 o 
   9   4   1     2064.88     1888.64    578.72 o 
  10   4   1      136.64      159.90    679.01 o 
  11   4   1      265.40     1589.53    856.96 o 
  12   4   1      165.21     -612.28    830.79 o 
  13   4   1      424.44        5.35    982.41 o 
  14   4   1        0.81      750.57   1010.44 o 
  15   4   1      127.40     1057.41   1184.25 o 
 -15   5   1       15.20       46.18   1136.18 o 
 -14   5   1     1261.00     1861.38   1230.58 o 
 -13   5   1        1.34     2318.20   1917.10 o 
 -12   5   1     2019.29     3097.63    897.88 o 
 -11   5   1       97.63     1239.47    860.27 o 
 -10   5   1     5211.48     6660.46    928.48 o 
  -9   5   1      357.57     2055.59    803.79 o 
  -8   5   1    18389.74    16795.81    874.47 o 
  -7   5   1     2084.38     1348.38    465.60 o 
  -6   5   1    35192.23    32390.25   1384.52 o 
  -5   5   1     5641.23     4547.82    470.18 o 
  -4   5   1     6834.16     8037.76    536.58 o 
  -3   5   1      158.06      188.54    233.32 o 
  -2   5   1       66.00      517.08    267.80 o 
  -1   5   1     1251.65     1341.98    405.97 o 
   0   5   1     1025.59     1276.03    531.97 o 
   1   5   1     1594.21     1698.17    286.80 o 
   2   5   1      944.75      327.15    252.90 o 
   3   5   1      165.81      852.70    278.08 o 
   4   5   1     5800.76     6368.01    570.66 o 
   5   5   1     1026.56     1566.48    473.12 o 
   6   5   1     7844.61     7435.82    695.70 o 
   7   5   1      705.73     1137.83    500.43 o 
   8   5   1     9141.04    10704.42    905.69 o 
   9   5   1     1878.48     2283.09    728.84 o 
  10   5   1     6539.98     5956.04    977.62 o 
  11   5   1       58.88      951.90    764.46 o 
  12   5   1     1816.85     3411.43    836.00 o 
  13   5   1       71.45     1709.99   1369.86 o 
  14   5   1     1200.24     1459.83   1570.39 o 
  15   5   1        0.45     1194.64   1312.70 o 
 -14   6   1       93.56      244.83   1409.25 o 
 -13   6   1      218.25     1269.30   1392.98 o 
 -12   6   1        5.05     -348.94    942.08 o 
 -11   6   1      655.07      555.58    759.83 o 
 -10   6   1      728.33      292.88    803.28 o 
  -9   6   1     3223.49     1512.17    718.81 o 
  -8   6   1     7852.29     6796.93    845.01 o 
  -7   6   1     6237.23     6898.74    700.78 o 
  -6   6   1    17938.33    17750.63    933.16 o 
  -5   6   1     3763.98     2982.44    481.36 o 
  -4   6   1    14595.92    16836.36    724.46 o 
  -3   6   1    35709.66    36311.07   2580.78 o 
  -2   6   1    13040.94     8252.06    582.86 o 
  -1   6   1    49521.70    58851.07   8793.52 o 
   0   6   1     1549.29     2658.12    630.70 o 
   1   6   1    56122.05    67479.88   3552.31 o 
   2   6   1     2152.62     4420.33    688.83 o 
   3   6   1    33734.52    32607.94   1589.79 o 
   4   6   1    17179.17    19638.39    896.89 o 
   5   6   1     4926.07     5285.36    544.08 o 
   6   6   1     8813.06     9737.25    702.54 o 
   7   6   1     6918.39     7585.92    699.60 o 
   8   6   1     4016.80     3976.28    705.05 o 
   9   6   1     1555.96     1603.21    808.17 o 
  10   6   1       10.74       49.00    767.59 o 
  11   6   1      679.49     -479.94    832.84 o 
  12   6   1       64.18      -99.12    824.98 o 
  13   6   1      526.41     1299.27    992.22 o 
  14   6   1       73.94     -259.06   1146.42 o 
 -14   7   1       64.11     -579.18   1304.62 o 
 -13   7   1       37.68      225.06   1239.94 o 
 -12   7   1       46.13      -54.78    855.79 o 
 -11   7   1      208.01      390.71    684.14 o 
 -10   7   1      739.37      -30.29    774.85 o 
  -9   7   1     1032.42      456.16    708.09 o 
  -8   7   1      604.53      947.09    744.41 o 
  -7   7   1     5093.29     3462.82    558.70 o 
  -6   7   1      523.72     1049.36    550.63 o 
  -5   7   1    10186.51     9430.50    709.43 o 
  -4   7   1      126.51      420.45    420.37 o 
  -3   7   1    11168.70    11937.77    533.45 o 
  -2   7   1     2756.81     3558.40    429.18 o 
  -1   7   1      197.66      973.98    646.81 o 
   0   7   1     2426.51     2748.00    700.73 o 
   1   7   1     2341.37     2252.96    488.89 o 
   2   7   1     4003.35     3013.67    468.64 o 
   3   7   1    15568.96    12898.09    545.52 o 
   4   7   1      951.59      909.83    399.09 o 
   5   7   1     7914.13     9111.63    734.94 o 
   6   7   1       36.26      537.37    567.52 o 
   7   7   1     9422.13     8243.52    754.35 o 
   8   7   1       43.46      833.48    569.37 o 
   9   7   1     3800.56     2981.43    739.46 o 
  10   7   1      937.60     1044.00    741.18 o 
  11   7   1     1708.97     1436.51    880.91 o 
  12   7   1       29.54      230.59    936.23 o 
  13   7   1      150.12     1095.72    999.09 o 
  14   7   1       41.84      557.46   1679.17 o 
 -14   8   1        0.69     1230.48   2270.61 o 
 -13   8   1       21.67      803.30   1048.21 o 
 -12   8   1      348.00      785.17    960.29 o 
 -11   8   1       56.19      757.69    746.55 o 
 -10   8   1      714.38     1399.83    851.14 o 
  -9   8   1      508.03      116.12    681.89 o 
  -8   8   1     1574.61     2397.01    801.41 o 
  -7   8   1     6052.88     6078.98    752.25 o 
  -6   8   1     1940.85     4202.60    651.98 o 
  -5   8   1    13997.35    15265.34   2221.65 o 
  -4   8   1     3646.11     4291.37    550.80 o 
  -3   8   1    26639.47    24562.01   2094.29 o 
  -2   8   1     6217.05     5683.69    529.35 o 
  -1   8   1    30809.32    38157.61   1692.76 o 
   0   8   1     5720.10     5900.67   2260.41 o 
   1   8   1    59451.71    52574.44   2430.04 o 
   2   8   1       81.42     2410.34    539.52 o 
   3   8   1    21338.77    22402.68   1137.78 o 
   4   8   1       38.42     2835.51    553.99 o 
   5   8   1    19291.95    20171.12   1299.69 o 
   6   8   1     1585.11     2150.90    594.85 o 
   7   8   1     8857.64     8101.82    860.06 o 
   8   8   1      341.05      617.77    608.48 o 
   9   8   1     1582.14     1617.31    825.80 o 
  10   8   1      357.67       68.83    836.30 o 
  11   8   1        5.51     1158.72    859.11 o 
  12   8   1      105.73      -72.89   1300.24 o 
  13   8   1        2.58     -149.15   1041.01 o 
  14   8   1        0.39     1665.57   1760.74 o 
 -13   9   1       82.86     1060.70   1304.38 o 
 -12   9   1     3677.08     5646.10   1415.94 o 
 -11   9   1      314.18     1575.30    894.80 o 
 -10   9   1     7637.88     8455.44   1215.78 o 
  -9   9   1      177.16     2524.67    784.96 o 
  -8   9   1     8170.54     7373.65   1033.27 o 
  -7   9   1        3.15     4071.40    954.44 o 
  -6   9   1     7943.09     6774.78    738.46 o 
  -5   9   1       31.26      622.87    649.74 o 
  -4   9   1     1803.23      801.17    537.22 o 
  -3   9   1       50.61      624.68    694.17 o 
  -2   9   1      470.33      315.74    471.13 o 
  -1   9   1       46.21     -515.26    614.80 o 
   0   9   1      778.78      801.67    936.05 o 
   1   9   1      184.33      619.02    511.68 o 
   2   9   1      372.42      783.06    689.31 o 
   3   9   1       14.74     -111.75    335.63 o 
   4   9   1     1117.66     1005.19    535.55 o 
   5   9   1       16.09      448.86    557.32 o 
   6   9   1     7245.91     7539.28    774.94 o 
   7   9   1      269.20     2285.87    647.57 o 
   8   9   1     8355.35     8539.04   1039.50 o 
   9   9   1       74.96     3052.56    889.23 o 
  10   9   1     6510.02     9423.49   1231.95 o 
  11   9   1       11.01     2571.15   1150.87 o 
  12   9   1     1853.74     6905.50   2450.77 o 
  13   9   1      147.89     1532.41   1171.98 o 
 -12  10   1        0.56      608.46   1227.08 o 
 -11  10   1     1067.21       30.21   1903.51 o 
 -10  10   1      168.77     1371.04    977.49 o 
  -9  10   1     3586.03     1915.39    831.22 o 
  -8  10   1     3164.83     3988.48   1021.34 o 
  -7  10   1     9040.32     9965.63   1074.46 o 
  -6  10   1     8752.01     8346.05    799.70 o 
  -5  10   1    18637.25    21698.27   1827.07 o 
  -4  10   1     9774.35     8986.55    777.39 o 
  -3  10   1    26839.76    27770.81   2474.56 o 
  -2  10   1     4375.01     2911.90    906.13 o 
  -1  10   1    37260.64    36256.77   1337.36 o 
   0  10   1        5.43     1759.12   1410.63 o 
   1  10   1    42625.35    45787.05   1491.24 o 
   2  10   1     1128.96     2720.60   3049.01 o 
   3  10   1    33712.02    37292.06   4407.37 o 
   4  10   1     2168.84     3382.65    659.39 o 
   5  10   1    19144.38    20473.97   2595.27 o 
   6  10   1     3679.24     5111.15    824.51 o 
   7  10   1    13936.29    10558.54   1015.84 o 
   8  10   1     1624.50     2980.46    903.70 o 
   9  10   1     4597.74     4043.19   1218.98 o 
  10  10   1      698.36     2434.16   1248.01 o 
  11  10   1      942.85       38.56   1139.64 o 
  12  10   1        7.63      -73.29   1188.34 o 
 -12  11   1      241.60      640.09   1133.84 o 
 -11  11   1      158.30      -51.52   1158.04 o 
 -10  11   1      153.91     -310.59    953.34 o 
  -9  11   1     1777.50     2222.26    946.70 o 
  -8  11   1        3.90     1353.17    861.26 o 
  -7  11   1     2562.78     2583.85    867.95 o 
  -6  11   1       84.74      603.73    611.86 o 
  -5  11   1     1906.47     2682.54    675.11 o 
  -4  11   1     2823.56     2105.71    628.33 o 
  -3  11   1     2470.24     2066.67   1250.88 o 
  -2  11   1     1138.66      745.92    830.96 o 
  -1  11   1     1024.90      341.72    906.68 o 
   0  11   1     3233.28     2954.80   1022.94 o 
   1  11   1     1050.01      639.71    814.03 o 
   2  11   1     1857.98      924.12    989.19 o 
   3  11   1     1988.03     2451.93    979.15 o 
   4  11   1     2097.34     3280.66    829.13 o 
   5  11   1     5279.66     6058.40    926.53 o 
   6  11   1      342.96     1037.16    806.26 o 
   7  11   1     4750.91     4161.01    972.75 o 
   8  11   1       30.77       68.01    978.99 o 
   9  11   1     2950.03     3905.94   1383.54 o 
  10  11   1       25.74      -83.30   1082.38 o 
  11  11   1      537.85      367.10   1217.66 o 
  12  11   1      106.72     2171.56   1372.91 o 
 -11  12   1       65.73      325.32   1228.76 o 
 -10  12   1      629.09     1087.03   1373.21 o 
  -9  12   1      452.98      109.80   1051.13 o 
  -8  12   1     1868.37     1935.76   1126.48 o 
  -7  12   1      104.51      680.72    841.14 o 
  -6  12   1     3726.71     2627.85   1043.86 o 
  -5  12   1     1009.00     2033.10    737.39 o 
  -4  12   1     2311.76     3636.50    829.21 o 
  -3  12   1     4704.92     5595.76    991.64 o 
  -2  12   1     1914.97     1412.24    927.17 o 
  -1  12   1     9928.81    12158.74   1561.21 o 
   0  12   1       17.94     -257.38    843.14 o 
   1  12   1     9750.36    10465.26   1532.98 o 
   2  12   1      228.13      353.11    885.31 o 
   3  12   1     4346.16     4568.25    837.55 o 
   4  12   1      790.23     1728.06    817.76 o 
   5  12   1      983.08      664.26    761.45 o 
   6  12   1      958.45      740.94    770.58 o 
   7  12   1      101.10      298.57    962.02 o 
   8  12   1      422.32      889.07    956.03 o 
   9  12   1      254.29      938.22   1246.44 o 
  10  12   1       80.26      722.46   1154.79 o 
  11  12   1       75.62      183.58   1093.60 o 
 -10  13   1     3074.64     2194.42   1271.16 o 
  -9  13   1      291.93     1396.12   1182.36 o 
  -8  13   1     3758.98     4966.15   2685.30 o 
  -7  13   1       76.23      157.61   1042.02 o 
  -6  13   1     3519.55     2693.98   1194.92 o 
  -5  13   1       52.38      395.99    839.21 o 
  -4  13   1      450.09      450.94    816.14 o 
  -3  13   1      277.51      657.82    837.95 o 
  -2  13   1       44.33     -622.64    974.63 o 
  -1  13   1        8.59     -443.65    868.13 o 
   0  13   1       48.07     -844.14    862.06 o 
   1  13   1      117.92     -116.50   1232.17 o 
   2  13   1      290.61     -143.41   1056.36 o 
   3  13   1       30.48      452.51    948.39 o 
   4  13   1       98.47       32.33    761.30 o 
   5  13   1       20.65      453.59   1134.90 o 
   6  13   1     1849.42     2250.22   1441.23 o 
   7  13   1      259.03     1323.58   1672.37 o 
   8  13   1     2601.38     3223.26   1458.22 o 
   9  13   1      484.01     1017.10   1041.51 o 
  10  13   1     2467.10     2734.27   1291.95 o 
  -9  14   1      839.78      -64.27   1011.38 o 
  -8  14   1      122.04      654.90   1265.08 o 
  -7  14   1     4771.74     4165.02   1378.28 o 
  -6  14   1      912.82     2477.76   1132.06 o 
  -5  14   1     8381.27     9775.87   2392.98 o 
  -4  14   1     1133.10     1769.96    903.24 o 
  -3  14   1    15133.29    14554.53   1394.61 o 
  -2  14   1      560.12     2436.77   1265.17 o 
  -1  14   1    22868.41    21843.40   2274.01 o 
   0  14   1      157.93      746.64   1164.07 o 
   1  14   1    19611.23    17217.31   1795.36 o 
   2  14   1      253.25     2107.56    885.93 o 
   3  14   1    17174.60    16934.76   1752.90 o 
   4  14   1      875.45     2322.21    949.67 o 
   5  14   1    11365.37    11164.40   1543.50 o 
   6  14   1     1195.00     4650.00   2019.08 o 
   7  14   1     6023.19     4245.31   1291.91 o 
   8  14   1      605.88     1030.98   1968.09 o 
   9  14   1     1514.12     1284.68   1179.55 o 
  -7  15   1     1642.67      678.07    973.19 o 
  -6  15   1      389.53      685.94    956.40 o 
  -5  15   1     3957.70     3929.38   1733.55 o 
  -4  15   1      393.96      653.12    769.71 o 
  -3  15   1     2176.97     2356.56   1073.38 o 
  -2  15   1      623.91      776.54   1052.03 o 
  -1  15   1       86.18      975.09   1220.17 o 
   0  15   1     1608.47     2084.62   1275.08 o 
   1  15   1      332.69      -90.79   1366.39 o 
   2  15   1      923.84     1603.50    984.58 o 
   3  15   1     3147.73     3207.08   1124.58 o 
   4  15   1     1456.71     2307.00   1149.93 o 
   5  15   1     2443.59     2970.83   2080.26 o 
   6  15   1      444.48      795.39   1502.41 o 
   7  15   1     2014.26     1980.76   1070.40 o 
  -5  16   1      285.23    -1026.53   1407.24 o 
  -4  16   1     1127.15     2114.25   1597.59 o 
  -3  16   1        0.19     -652.69    897.45 o 
  -2  16   1      627.66     1975.15   1790.70 o 
  -1  16   1      500.96     -406.79   1095.89 o 
   0  16   1      144.48    -1092.56   1141.90 o 
   1  16   1      225.15     -196.71   1220.54 o 
   2  16   1       36.61     -101.68    979.95 o 
   3  16   1       13.51       87.73   1010.12 o 
   4  16   1      119.55      231.42    896.91 o 
   5  16   1      209.95     1318.86   1570.39 o 
  -2  17   1        5.35      472.42    899.54 o 
  -1  17   1       57.36    -1134.24   1470.75 o 
   0  17   1       91.30    -1227.44   1507.65 o 
   1  17   1        7.68     2113.61   1413.13 o 
   2  17   1       58.29     -803.76    798.98 o 
 -14   0   2      243.51      543.86   1454.82 o 
 -12   0   2      145.11      972.15   1828.73 o 
 -10   0   2       81.34       77.20    756.55 o 
  -8   0   2     8134.44     7602.94    865.21 o 
  -6   0   2    48291.35    45774.63   1307.61 o 
  -4   0   2   118611.30    91378.89   2865.46 o 
  -2   0   2   350530.13   315812.31   4286.30 o 
   2   0   2   376139.19   426894.63  26356.77 o 
   4   0   2    75027.62    74818.79   8946.48 o 
   6   0   2    80428.74    84042.70   2610.52 o 
   8   0   2     4128.20     5755.48    883.60 o 
  10   0   2     1200.83      357.28    788.95 o 
  12   0   2      259.64     -176.75   1210.09 o 
  14   0   2      879.40      992.54   1454.82 o 
 -15   1   2      399.65      998.37   1270.58 o 
 -14   1   2       43.50      255.43   1089.03 o 
 -13   1   2     1321.93     1875.19   1185.90 o 
 -12   1   2        0.97      326.15    867.43 o 
 -11   1   2      348.65      961.23    941.74 o 
 -10   1   2      268.46     2496.19    730.26 o 
  -9   1   2     8110.38     7506.71    659.37 o 
  -8   1   2     2850.44     3043.03    483.76 o 
  -7   1   2    15307.13    16459.23   1095.07 o 
  -6   1   2    21652.96    19453.33    672.99 o 
  -5   1   2    72297.65    64749.96   2720.00 o 
  -4   1   2    20277.22    15430.23    973.39 o 
  -3   1   2   108760.87   135616.86   2324.56 o 
  -2   1   2     4024.17     4396.04    393.61 o 
  -1   1   2      852.68      337.69    124.48 o 
   0   1   2     1174.02     1234.39    124.12 o 
   1   1   2      562.84      764.99    139.63 o 
   2   1   2    17622.85    20693.46   1676.07 o 
   3   1   2    46945.04    72943.23   2957.03 o 
   4   1   2    32710.61    31409.87    965.54 o 
   5   1   2      105.52     1360.95    526.86 o 
   6   1   2    22641.23    20855.50    745.73 o 
   7   1   2     6675.18     7656.16    575.70 o 
   8   1   2     1433.03     1993.24    545.47 o 
   9   1   2    11543.80    14515.05    830.69 o 
  10   1   2     1705.28     4782.66   1165.71 o 
  11   1   2     3985.74     5664.67    874.91 o 
  12   1   2       59.99      211.07    993.89 o 
  13   1   2     1260.57     1180.35   1094.62 o 
  14   1   2       35.04      754.76   1271.67 o 
  15   1   2      431.51      829.98   1265.84 o 
 -15   2   2        1.18     -225.79   1083.21 o 
 -14   2   2        3.23      890.63   1147.96 o 
 -13   2   2      111.67     -721.20   1049.32 o 
 -12   2   2      124.36       44.20    916.35 o 
 -11   2   2       98.99     -612.96    826.48 o 
 -10   2   2        7.98     -420.87    699.49 o 
  -9   2   2     2174.96     3391.44    690.79 o 
  -8   2   2       38.60     -144.22    432.21 o 
  -7   2   2     7182.02     8041.01    566.66 o 
  -6   2   2     8115.82     7350.44    557.79 o 
  -5   2   2    25433.94    19119.30   1445.37 o 
  -4   2   2     9345.31     9069.53    631.92 o 
  -3   2   2    10512.31    13208.82    476.54 o 
  -2   2   2     5885.26     5812.40    263.80 o 
  -1   2   2    30206.44    38881.82   1614.55 o 
   0   2   2     9810.46    13178.27    520.00 o 
   1   2   2     3030.93     9635.89    363.86 o 
   2   2   2     6422.76     4795.57    266.57 o 
   3   2   2     1087.63     2196.88    417.33 o 
   4   2   2    16816.67    15094.26    596.69 o 
   5   2   2     3224.97     5488.55    673.43 o 
   6   2   2     1415.78     2124.29    522.96 o 
   7   2   2    19885.22    20611.63   1514.06 o 
   8   2   2       85.52      507.01    494.00 o 
   9   2   2     3895.79     5029.99    685.22 o 
  10   2   2        5.91      -14.47    639.00 o 
  11   2   2      113.70     -132.47    810.41 o 
  12   2   2      202.44     -458.95    948.35 o 
  13   2   2        2.05     -670.85   1016.93 o 
  14   2   2      159.27      767.97   1143.17 o 
  15   2   2       61.02      693.69   1087.68 o 
 -15   3   2       59.37     -499.76    927.17 o 
 -14   3   2       24.98     -652.13   1074.68 o 
 -13   3   2      865.99     1026.53   1040.47 o 
 -12   3   2       15.40      683.51   1008.64 o 
 -11   3   2     2424.01     3043.52    861.19 o 
 -10   3   2      525.76      706.27    738.06 o 
  -9   3   2     6910.36     7472.34    886.83 o 
  -8   3   2     2977.38     2628.68    494.55 o 
  -7   3   2     4896.50     5999.42    565.34 o 
  -6   3   2    19819.17    17315.33    766.35 o 
  -5   3   2      459.82     2614.21    754.49 o 
  -4   3   2    22368.43    25410.08    679.20 o 
  -3   3   2     2187.96     3394.23    673.68 o 
  -2   3   2     8771.23    12939.86   1510.36 o 
  -1   3   2     9574.21    13782.91    525.57 o 
   0   3   2      917.77      910.92    362.34 o 
   1   3   2    17374.54    16762.72    550.15 o 
   2   3   2    32816.36    41799.13   1317.81 o 
   3   3   2     5009.70     7137.60   1134.34 o 
   4   3   2    46490.24    41715.22   1894.78 o 
   5   3   2    14364.06    11637.89    631.14 o 
   6   3   2    20625.92    23031.03    954.75 o 
   7   3   2     6405.04     8027.72    640.35 o 
   8   3   2     5329.36     5213.52    594.24 o 
   9   3   2     3761.08     3906.79    622.41 o 
  10   3   2     2078.60     2605.57    779.16 o 
  11   3   2      374.46     -354.93    693.17 o 
  12   3   2      115.36      102.03    890.41 o 
  13   3   2      538.62     2217.22   3066.01 o 
  14   3   2      221.83      237.04   1231.11 o 
  15   3   2      157.70     -104.46    953.11 o 
 -15   4   2       35.74      981.25   1049.98 o 
 -14   4   2      150.80      288.46   1308.71 o 
 -13   4   2      111.56       66.74   1138.28 o 
 -12   4   2       87.52    -1130.00   1083.61 o 
 -11   4   2      338.22      177.62    822.17 o 
 -10   4   2      766.01      924.20    800.58 o 
  -9   4   2       30.83      737.50    650.05 o 
  -8   4   2     1508.64     1985.51    566.98 o 
  -7   4   2       30.34     2026.24    854.66 o 
  -6   4   2    44085.41    43656.08   1689.70 o 
  -5   4   2     4693.77     5328.60    611.94 o 
  -4   4   2    29229.29    27292.27   1764.27 o 
  -3   4   2    10508.27    12013.56    715.53 o 
  -2   4   2    67185.97    88951.09   5211.37 o 
  -1   4   2     2148.40    47743.51   1069.29 o 
   0   4   2   697655.81  1003286.88  21502.84 o 
   1   4   2   179226.39   192912.95   9574.95 o 
   2   4   2    87417.38   106959.59   2050.74 o 
   3   4   2     1839.46     5384.83   1388.64 o 
   4   4   2    47270.28    40817.30   2225.84 o 
   5   4   2     2781.02     2832.75   1021.47 o 
   6   4   2    33540.81    32350.34    974.44 o 
   7   4   2      141.95     2177.91    601.34 o 
   8   4   2     9493.54     8789.09    761.49 o 
   9   4   2      824.82     1383.02    577.46 o 
  10   4   2     2752.48     2042.83    795.59 o 
  11   4   2      256.49       58.50    799.24 o 
  12   4   2      141.34       12.08    792.02 o 
  13   4   2        1.65      124.14   1309.30 o 
  14   4   2      119.63     1849.95   1361.73 o 
  15   4   2        1.31      212.52   1058.73 o 
 -15   5   2      590.16     4414.07   2372.59 o 
 -14   5   2       30.35      234.57    993.10 o 
 -13   5   2     2268.46     2873.47   1311.23 o 
 -12   5   2       39.06      741.65    902.51 o 
 -11   5   2     3821.24     4304.18    904.99 o 
 -10   5   2       13.44     1457.54    824.94 o 
  -9   5   2    15060.65    16937.07   1561.68 o 
  -8   5   2       75.49     1891.27    754.84 o 
  -7   5   2    13665.28    13749.97   1125.33 o 
  -6   5   2      180.62     1768.09    565.04 o 
  -5   5   2    27510.47    27446.94   1190.25 o 
  -4   5   2     1054.69     1519.34    389.47 o 
  -3   5   2    14465.34    15949.92   1001.23 o 
  -2   5   2      327.49      830.07    266.95 o 
  -1   5   2     1636.12      927.63    435.22 o 
   0   5   2      979.42     1267.01    485.81 o 
   1   5   2      947.12      448.76    384.84 o 
   2   5   2     1012.56     2434.02    306.75 o 
   3   5   2     1207.84     3929.24    673.13 o 
   4   5   2     1251.64     2199.76    470.52 o 
   5   5   2     1733.07     4271.69   1206.64 o 
   6   5   2     2943.51     4050.79    560.31 o 
   7   5   2     4415.14     6663.62   1050.91 o 
   8   5   2     3325.62     5310.44    721.29 o 
   9   5   2     5841.23     6243.96    828.10 o 
  10   5   2      533.91     1854.87    794.31 o 
  11   5   2     3227.68     3760.34    802.44 o 
  12   5   2      407.26     1758.30    983.96 o 
  13   5   2     1901.24     3468.92   1207.79 o 
  14   5   2        2.80      218.29   1284.50 o 
  15   5   2      620.78      179.87    995.88 o 
 -14   6   2       10.53     1052.53   1199.09 o 
 -13   6   2       84.51     -406.66   1022.74 o 
 -12   6   2       99.75     -302.09    802.16 o 
 -11   6   2      125.53       76.53    764.93 o 
 -10   6   2     1195.33       91.65    878.92 o 
  -9   6   2     4509.15     3756.20    911.19 o 
  -8   6   2     4551.47     3986.78    750.33 o 
  -7   6   2    17105.54    14869.96    801.68 o 
  -6   6   2     3033.22     3562.59    577.58 o 
  -5   6   2    35178.54    33037.20   1251.73 o 
  -4   6   2    33148.12    30299.91   1152.96 o 
  -3   6   2    30605.55    20027.97    642.46 o 
  -2   6   2    33341.95    29380.17   1166.24 o 
  -1   6   2     6693.09     6804.83    603.95 o 
   0   6   2    46762.23    63676.20   1801.53 o 
   1   6   2       23.06     1897.39    451.77 o 
   2   6   2    32995.39    34077.16    912.57 o 
   3   6   2     5142.99     7727.54    672.82 o 
   4   6   2    20309.08    21790.30    709.05 o 
   5   6   2    14395.56    14632.39   1821.28 o 
   6   6   2     2912.46     4227.41    717.29 o 
   7   6   2     3110.86     4301.89    628.56 o 
   8   6   2     3804.34     4121.56    644.23 o 
   9   6   2       32.79      411.85    792.63 o 
  10   6   2     2994.39     2915.26    867.82 o 
  11   6   2       75.95      377.06    743.59 o 
  12   6   2      702.49      675.66    973.43 o 
  13   6   2       40.04      380.34    955.58 o 
  14   6   2      104.80     1366.45   1774.34 o 
 -14   7   2        4.56     -677.17   1153.83 o 
 -13   7   2       53.55      650.94   1011.42 o 
 -12   7   2        2.18     -494.98    872.11 o 
 -11   7   2       10.56        6.38    815.70 o 
 -10   7   2      400.33      118.88    765.41 o 
  -9   7   2     1901.13     2210.33    726.47 o 
  -8   7   2     2555.51     2188.72    812.55 o 
  -7   7   2      682.28      238.78    525.09 o 
  -6   7   2     2063.15     1964.83    511.55 o 
  -5   7   2      388.03     1815.57    489.29 o 
  -4   7   2     4791.30     6302.06    559.61 o 
  -3   7   2     2039.19     2132.43    363.28 o 
  -2   7   2     2854.29     3298.71    392.33 o 
  -1   7   2     7677.69     8671.20    985.31 o 
   0   7   2      646.57      472.92    724.84 o 
   1   7   2     2552.67     3274.43    499.64 o 
   2   7   2      787.20      545.70    354.21 o 
   3   7   2      746.06      827.18    319.19 o 
   4   7   2    12993.36    15606.96    668.84 o 
   5   7   2       58.88      673.64    524.20 o 
   6   7   2    14369.39    11425.02    829.96 o 
   7   7   2     1180.19      617.29    539.16 o 
   8   7   2     9328.66     9006.07    804.59 o 
   9   7   2      518.24     2044.21    910.11 o 
  10   7   2     6215.52     7012.28   1127.24 o 
  11   7   2      125.81       -0.61    767.47 o 
  12   7   2      300.40      157.19    935.48 o 
  13   7   2        3.88      -10.05   1159.23 o 
  14   7   2      125.00      802.19   1679.17 o 
 -14   8   2       83.81     2991.23   2535.74 o 
 -13   8   2       64.99     -644.36    875.87 o 
 -12   8   2        5.13      851.47    787.75 o 
 -11   8   2      410.05      904.75    869.94 o 
 -10   8   2      111.83     1267.51    946.77 o 
  -9   8   2      915.73      508.77    692.02 o 
  -8   8   2     1403.50     2687.16    788.93 o 
  -7   8   2     1636.99     2220.69    840.86 o 
  -6   8   2     3372.39     3917.98    627.05 o 
  -5   8   2     6512.26     6681.32    642.41 o 
  -4   8   2    12800.91    15840.97   1032.58 o 
  -3   8   2     7238.92     7896.03    540.15 o 
  -2   8   2    25235.78    30527.30    887.28 o 
  -1   8   2      203.37     1437.80    777.42 o 
   0   8   2    59059.55    63170.12   2098.92 o 
   1   8   2     4622.76     6446.28    732.02 o 
   2   8   2    57229.94    56806.16   3778.35 o 
   3   8   2     1696.52     3930.78    447.91 o 
   4   8   2    38939.62    39499.48   1698.71 o 
   5   8   2     1052.18     2337.26    768.82 o 
   6   8   2    16801.46    16059.09    877.40 o 
   7   8   2      200.79     1052.15    561.62 o 
   8   8   2     2755.86     2595.23    767.34 o 
   9   8   2       32.40     -181.27    683.38 o 
  10   8   2      169.59      158.52    737.39 o 
  11   8   2       77.45      346.41    866.83 o 
  12   8   2        2.04     -218.89   1043.53 o 
  13   8   2       10.18      379.82   1204.73 o 
  14   8   2        1.77      387.50   1529.60 o 
 -13   9   2     1970.55     2807.89   1517.05 o 
 -12   9   2      259.51     2231.13   1142.71 o 
 -11   9   2     5415.05     6628.47   1161.92 o 
 -10   9   2      652.50     2578.53    992.27 o 
  -9   9   2     9350.78     8185.92   1054.94 o 
  -8   9   2        0.41     1422.13    766.74 o 
  -7   9   2    10852.78     9459.34   1322.84 o 
  -6   9   2        5.17     1812.77    607.70 o 
  -5   9   2     3837.35     4968.39    662.36 o 
  -4   9   2      923.17      513.89    500.89 o 
  -3   9   2     1506.42     1048.57    594.54 o 
  -2   9   2     1449.59     1371.53    497.95 o 
  -1   9   2      166.40     -607.30    693.42 o 
   0   9   2      229.47     -991.37    878.28 o 
   1   9   2       70.25     -194.58    491.23 o 
   2   9   2      146.82      557.12    482.43 o 
   3   9   2      532.13       46.56    384.02 o 
   4   9   2      135.75      278.79    574.16 o 
   5   9   2     4053.19     4011.86    715.57 o 
   6   9   2       13.88      408.21    699.52 o 
   7   9   2    11707.87    12905.60    935.33 o 
   8   9   2       56.12     2267.96    815.62 o 
   9   9   2     6785.42     6823.19   1027.64 o 
  10   9   2       23.27     2488.13   1129.29 o 
  11   9   2     2318.27     3578.16   1274.60 o 
  12   9   2       68.47     2695.49   1305.57 o 
  13   9   2      916.70     1186.76   1638.38 o 
 -12  10   2      599.77     -507.26   1035.44 o 
 -11  10   2       10.87      121.56    711.40 o 
 -10  10   2     2363.54     2500.73    929.90 o 
  -9  10   2      654.15     1835.32    978.97 o 
  -8  10   2     4391.00     3338.09    803.19 o 
  -7  10   2     6355.45     6975.86   1188.75 o 
  -6  10   2     9723.07    10220.35    870.61 o 
  -5  10   2    11775.07    11827.50   1073.48 o 
  -4  10   2    16070.91    20455.42   1036.05 o 
  -3  10   2     7114.99     7773.25   1003.98 o 
  -2  10   2    24210.51    32489.63   2104.05 o 
  -1  10   2      240.60      780.44   1044.54 o 
   0  10   2    33095.07    30918.92   1738.54 o 
   1  10   2       86.90      595.82    623.84 o 
   2  10   2    50723.75    45103.20   4602.72 o 
   3  10   2      825.25     2637.15    729.25 o 
   4  10   2    36282.88    34378.27   1609.36 o 
   5  10   2     3042.00     4890.81    873.36 o 
   6  10   2    19080.41    16702.44   1546.48 o 
   7  10   2     2111.03     4008.45    792.07 o 
   8  10   2     7485.92     6475.51   1178.58 o 
   9  10   2      974.95     1174.75   1071.53 o 
  10  10   2     2089.43      907.04    997.66 o 
  11  10   2       38.81      842.49   1111.51 o 
  12  10   2      193.47     1246.84   1420.00 o 
 -12  11   2        4.40      260.21   1294.72 o 
 -11  11   2      158.90      537.25   1400.90 o 
 -10  11   2      366.42     1318.86   1166.03 o 
  -9  11   2       57.27     1009.00    896.12 o 
  -8  11   2     1424.04     1653.45    872.91 o 
  -7  11   2       70.70     1216.48    910.43 o 
  -6  11   2     2107.57     1250.88    830.02 o 
  -5  11   2      652.67     1578.84    670.19 o 
  -4  11   2     4589.48     5990.20   1118.62 o 
  -3  11   2      677.87     1497.32   1184.76 o 
  -2  11   2     1495.58     2517.21   1159.23 o 
  -1  11   2     1457.02     1004.64    795.85 o 
   0  11   2        0.93      148.76    880.41 o 
   1  11   2     1607.85     1587.39   1036.64 o 
   2  11   2      631.13     1594.30    898.81 o 
   3  11   2     1537.90      455.17    618.93 o 
   4  11   2     5881.60     6598.23   1284.16 o 
   5  11   2     1417.98     3216.89   1029.06 o 
   6  11   2     6445.58     5109.97    887.83 o 
   7  11   2      848.49      669.14   1036.06 o 
   8  11   2     4485.24     2535.74   1029.70 o 
   9  11   2       17.74     1995.59   1189.69 o 
  10  11   2     1884.93     2740.89   1115.12 o 
  11  11   2        8.81     -335.70    998.63 o 
  12  11   2      239.00      725.78   1454.09 o 
 -11  12   2      234.73      192.46   1112.01 o 
 -10  12   2      275.32      451.63   1162.08 o 
  -9  12   2     2246.49     2710.75   1190.76 o 
  -8  12   2      509.43      -88.90    778.22 o 
  -7  12   2     4241.12     2214.13    841.55 o 
  -6  12   2       25.20     1041.27    835.74 o 
  -5  12   2     5509.58     5269.92    737.49 o 
  -4  12   2     3274.88     2041.74    809.79 o 
  -3  12   2     2810.42      890.62    910.75 o 
  -2  12   2     7609.60    10177.60   1516.35 o 
  -1  12   2     1474.69      916.52    890.93 o 
   0  12   2     8873.35     7670.29   1434.86 o 
   1  12   2      120.79      695.86    912.34 o 
   2  12   2     6670.68     8586.18   2046.27 o 
   3  12   2       44.61      552.40    836.75 o 
   4  12   2     1566.57     1886.23    721.44 o 
   5  12   2      147.98      277.38   1322.26 o 
   6  12   2      455.35     -443.65   1322.26 o 
   7  12   2      201.41      969.31   1174.44 o 
   8  12   2       13.92     1699.13   1100.37 o 
   9  12   2       20.18      -16.98   1051.92 o 
  10  12   2       43.52      433.49   1169.14 o 
  11  12   2       19.09     -212.39   1191.87 o 
 -10  13   2      264.41     2350.95   1437.07 o 
  -9  13   2     4115.98     2514.04   1114.83 o 
  -8  13   2       17.74     2550.72   1330.86 o 
  -7  13   2     5643.91     4606.23   1221.80 o 
  -6  13   2        1.13      615.61    702.61 o 
  -5  13   2     1423.06     1599.28   1075.37 o 
  -4  13   2       41.84       57.42    851.40 o 
  -3  13   2       86.25      473.56    823.43 o 
  -2  13   2      107.38     -785.94    981.17 o 
  -1  13   2      241.53      255.95   1546.60 o 
   0  13   2       43.56    -1358.24    905.49 o 
   1  13   2       55.60     -982.12    855.30 o 
   2  13   2      408.14      611.04    791.75 o 
   3  13   2       20.84     -327.55    667.61 o 
   4  13   2       12.64       41.86    675.21 o 
   5  13   2      478.34      144.88    958.74 o 
   6  13   2      195.95     1971.49   1815.13 o 
   7  13   2     1732.70      942.18   1224.42 o 
   8  13   2      305.34     1337.62   1297.48 o 
   9  13   2     1897.59     2009.69   1216.57 o 
  10  13   2      943.97     1359.81   1211.86 o 
  -9  14   2        7.04      396.40   1000.22 o 
  -8  14   2     1293.72     1053.60   1158.54 o 
  -7  14   2      253.25     1398.84   1142.60 o 
  -6  14   2     6054.62     5488.08   1172.46 o 
  -5  14   2     1283.60     1441.23   1482.02 o 
  -4  14   2    10411.48     9940.40   1156.09 o 
  -3  14   2     1323.88     2365.63    887.67 o 
  -2  14   2    18596.38    21553.50   2308.00 o 
  -1  14   2      708.38     4469.79   1503.49 o 
   0  14   2    19548.34    19214.96   1973.91 o 
   1  14   2       41.57     1335.06   1458.22 o 
   2  14   2    19374.71    17944.30   2739.15 o 
   3  14   2      395.02     5868.32   1677.33 o 
   4  14   2    14595.84    14634.71   1430.58 o 
   5  14   2     1781.94     2212.06   1198.48 o 
   6  14   2     8702.18     3133.99   1638.38 o 
   7  14   2      934.90     1846.34   1161.15 o 
   8  14   2     3922.15     3133.37   1260.24 o 
   9  14   2      648.85     1395.77   1210.08 o 
  -7  15   2      321.97     1173.99   1000.33 o 
  -6  15   2     2557.36     2223.74   1097.71 o 
  -5  15   2      152.25      441.89   1502.41 o 
  -4  15   2     3773.99     2905.48    822.40 o 
  -3  15   2      363.92     1993.67    923.88 o 
  -2  15   2      580.29      440.19   1202.03 o 
  -1  15   2     1046.45     1044.39   1092.65 o 
   0  15   2      166.44     -553.31   1113.96 o 
   1  15   2     1311.70      579.77   1384.36 o 
   2  15   2      796.69     1213.82   1113.64 o 
   3  15   2     2297.71     2615.25   1010.11 o 
   4  15   2     2976.38     2759.39    912.09 o 
   5  15   2     1012.50      462.28   1461.62 o 
   6  15   2     2279.58     4072.15   1801.53 o 
   7  15   2      315.66      545.36   1109.96 o 
  -5  16   2     1994.25     1509.21   1604.38 o 
  -4  16   2      141.12     1203.29   1522.81 o 
  -3  16   2     1786.53     2019.20   1040.08 o 
  -2  16   2      159.98     1012.94   2053.07 o 
  -1  16   2     1212.40     -100.15   1088.64 o 
   0  16   2      196.90     -512.70   1274.60 o 
   1  16   2      318.15     1237.54   1145.75 o 
   2  16   2      159.44      608.44    968.81 o 
   3  16   2       53.24      -86.19   1018.60 o 
   4  16   2       46.18     -360.93    854.40 o 
   5  16   2       17.91     1264.47   1563.60 o 
  -2  17   2       20.33      559.10   1032.31 o 
  -1  17   2       29.54    11483.50  10537.27 o 
   0  17   2      117.22    -1396.26   1532.89 o 
   1  17   2      106.55     1432.27   1196.67 o 
   2  17   2       41.48     -684.73    807.51 o 
 -15   0   3       89.68      -88.38   1679.17 o 
 -13   0   3      311.94      163.16   1386.84 o 
 -11   0   3       76.96        0.00   1291.67 o 
  -9   0   3     2299.23     1808.89    725.72 o 
  -7   0   3    49492.32    41619.42   1355.65 o 
  -5   0   3    76796.71    72989.13   1404.12 o 
  -3   0   3   302599.19   267065.75  28498.23 o 
  -1   0   3   281676.94   312209.19   3290.35 o 
   1   0   3   316877.97   341767.94   3847.80 o 
   3   0   3   352853.53   397132.50   6951.20 o 
   5   0   3    67012.55    70606.70   2049.67 o 
   7   0   3    47226.62    46072.91   1666.39 o 
   9   0   3     1798.11     1543.70    888.53 o 
  11   0   3     2695.84     2645.96    938.23 o 
  13   0   3      297.96    -1325.66   1624.78 o 
  15   0   3      190.41      475.88   1767.54 o 
 -15   1   3       36.98      317.96   1103.33 o 
 -14   1   3      667.89        7.72    988.82 o 
 -13   1   3        3.53    -1153.26   1040.28 o 
 -12   1   3     1202.41     2117.66    994.96 o 
 -11   1   3       95.61      945.73    908.80 o 
 -10   1   3    13289.04    17871.88   2166.23 o 
  -9   1   3     1257.53     2493.72    608.37 o 
  -8   1   3    12207.10    14450.26    692.24 o 
  -7   1   3     1879.79     2380.26    422.90 o 
  -6   1   3    20540.38    25901.02   1353.13 o 
  -5   1   3    11978.37    10842.31    862.77 o 
  -4   1   3      536.61      307.05    315.96 o 
  -3   1   3     3286.54     6166.02   1414.95 o 
  -2   1   3    18724.62    18261.32   3587.98 o 
  -1   1   3     3767.69     4008.82    445.96 o 
   0   1   3      912.54      757.50     99.56 o 
   1   1   3      349.62     1849.21    274.03 o 
   2   1   3    59712.55    51239.60   1695.00 o 
   3   1   3    55076.48    50341.33   2819.21 o 
   4   1   3    28470.13    26981.99    702.56 o 
   5   1   3    46299.86    43303.12   2761.21 o 
   6   1   3     5223.70     6631.78    565.06 o 
   7   1   3     3916.48     5009.31    560.59 o 
   8   1   3     3371.40     4218.11    548.37 o 
   9   1   3     4003.97     5558.37    686.17 o 
  10   1   3     3071.77     3087.95    691.30 o 
  11   1   3      718.88      794.13    779.49 o 
  12   1   3     1108.06     1133.64   1063.33 o 
  13   1   3       92.94      333.62    971.43 o 
  14   1   3     1318.93     1846.66   1331.99 o 
  15   1   3       35.89     -390.96   1053.48 o 
 -15   2   3        0.98      596.83   1150.70 o 
 -14   2   3        0.09     -211.70   1210.09 o 
 -13   2   3       13.33     -163.29   1082.12 o 
 -12   2   3      156.19      731.48    970.16 o 
 -11   2   3       21.02     -307.84    876.85 o 
 -10   2   3     1171.54     -291.35   1077.21 o 
  -9   2   3       27.95      223.16    581.05 o 
  -8   2   3     7743.08     7626.47    590.35 o 
  -7   2   3     1561.68     1722.00    595.61 o 
  -6   2   3    27078.02    28884.25   1118.61 o 
  -5   2   3     7608.81     6132.16    437.09 o 
  -4   2   3    44008.81    39636.32    770.81 o 
  -3   2   3     8632.38     5554.56    362.57 o 
  -2   2   3    38033.77    39805.99   1488.22 o 
  -1   2   3     4970.33     5356.25    553.42 o 
   0   2   3     7429.00     9056.29    541.35 o 
   1   2   3     5735.15     7755.35    458.24 o 
   2   2   3     5233.30    10086.16    601.50 o 
   3   2   3     1797.29     1754.76    730.48 o 
   4   2   3     9149.14    12774.25   1560.17 o 
   5   2   3      306.63     1405.62    439.08 o 
   6   2   3    23610.34    26437.01    866.96 o 
   7   2   3       56.67     2165.03    521.39 o 
   8   2   3     3265.84     3803.37    535.32 o 
   9   2   3     1617.40     2193.20    641.01 o 
  10   2   3        5.28     1046.41    940.86 o 
  11   2   3      104.39     -318.78    726.43 o 
  12   2   3        1.02     -319.93    817.76 o 
  13   2   3      174.38      382.47   1051.14 o 
  14   2   3      116.12      -67.64   1104.59 o 
  15   2   3       19.16      159.92   1043.60 o 
 -15   3   3       28.74     -136.93   1107.72 o 
 -14   3   3      574.09     1215.78   1391.34 o 
 -13   3   3       77.29     -486.06   1138.52 o 
 -12   3   3      355.22      850.94   1081.03 o 
 -11   3   3       65.72      -75.17    723.21 o 
 -10   3   3     2324.22     2872.93    849.88 o 
  -9   3   3     1019.60     1172.21    616.23 o 
  -8   3   3     2639.59     2868.35    484.33 o 
  -7   3   3     1671.94     3372.59    938.83 o 
  -6   3   3    11975.50    10798.13    596.19 o 
  -5   3   3     4376.10     6928.06   1939.01 o 
  -4   3   3      153.57      617.88    294.44 o 
  -3   3   3    35740.68    36575.06   1537.76 o 
  -2   3   3    40891.67    45194.41   5091.66 o 
  -1   3   3    11824.56    17400.03   1934.83 o 
   0   3   3       89.24      409.43    260.10 o 
   1   3   3    37750.72    32226.25    790.38 o 
   2   3   3   171931.83   158621.56   1503.26 o 
   3   3   3    14243.87    17343.04   2183.85 o 
   4   3   3     2682.80     3044.30    430.32 o 
   5   3   3    42676.64    41701.96   1772.66 o 
   6   3   3     1377.06     2877.94    690.79 o 
   7   3   3    26052.37    21411.11   1231.46 o 
   8   3   3     6679.14     5882.56    588.01 o 
   9   3   3     5220.19     5428.10    644.23 o 
  10   3   3     6752.00     7524.55    770.16 o 
  11   3   3     1289.15     1615.65    714.03 o 
  12   3   3      162.93       11.00    864.29 o 
  13   3   3      418.28      615.86   1251.05 o 
  14   3   3      190.12      273.79   1020.47 o 
  15   3   3       68.81      917.25   1301.02 o 
 -15   4   3       89.46      464.88   1235.51 o 
 -14   4   3       17.72      -95.71   1055.62 o 
 -13   4   3      248.06      174.49   1166.22 o 
 -12   4   3       40.20     -390.93    909.72 o 
 -11   4   3      147.60      359.58    777.45 o 
 -10   4   3      671.98     1747.35    760.95 o 
  -9   4   3     1644.84      448.14    593.79 o 
  -8   4   3     1062.21     2062.97    545.74 o 
  -7   4   3    10102.02     8152.93    613.67 o 
  -6   4   3      151.67     2050.02    886.16 o 
  -5   4   3    20614.12    19105.41   1497.07 o 
  -4   4   3      813.89      968.20    488.66 o 
  -3   4   3    76272.98   103431.46   2619.74 o 
  -2   4   3     7633.91     8695.22    798.04 o 
  -1   4   3   195921.36   319664.25   5281.99 o 
   0   4   3    80841.22   115768.82   9405.36 o 
   1   4   3   540041.00   610420.19  27113.42 o 
   2   4   3     3085.11     6848.85    546.81 o 
   3   4   3   192146.13   179848.67   3571.72 o 
   4   4   3      438.66     1178.46    429.99 o 
   5   4   3    60339.48    53137.82   1808.43 o 
   6   4   3     3701.83     4962.09    612.29 o 
   7   4   3    24361.25    23164.31    936.99 o 
   8   4   3        7.74      943.85    615.50 o 
   9   4   3     2951.94     2625.67    630.66 o 
  10   4   3      114.91      639.14    684.14 o 
  11   4   3      527.20     1349.05    770.48 o 
  12   4   3        5.57      129.17    913.62 o 
  13   4   3      245.45      892.87   1604.38 o 
  14   4   3        0.30     -272.20   1053.88 o 
  15   4   3      119.29     -185.82   1036.55 o 
 -15   5   3       18.72     -630.79   1104.71 o 
 -14   5   3     1039.48     1133.51   1233.15 o 
 -13   5   3      103.45      833.58   1222.55 o 
 -12   5   3     3036.59     3879.84   1195.41 o 
 -11   5   3      165.44      969.03    715.47 o 
 -10   5   3     5927.68     5932.23    969.78 o 
  -9   5   3       40.79     2098.66    804.30 o 
  -8   5   3    12942.03    12263.30   1397.09 o 
  -7   5   3      670.49     1800.48    480.20 o 
  -6   5   3    37055.37    31276.57   1696.20 o 
  -5   5   3     3214.25     3650.58    467.89 o 
  -4   5   3    49204.19    42194.04   2582.63 o 
  -3   5   3     3988.75     3887.53    699.12 o 
  -2   5   3     7738.23     9697.81    487.68 o 
  -1   5   3     8882.10     7383.41    585.26 o 
   0   5   3     5115.36     6377.81    628.35 o 
   1   5   3      321.88     1724.63    368.62 o 
   2   5   3        0.47     1665.43    292.70 o 
   3   5   3     1665.75     1588.31    428.80 o 
   4   5   3     1525.91     5517.24   1912.53 o 
   5   5   3      300.40      511.32    449.01 o 
   6   5   3     5511.22     9324.37    741.00 o 
   7   5   3     7674.30     9664.17    756.92 o 
   8   5   3    12465.96    12965.25    860.75 o 
   9   5   3     1335.82     3373.24    867.42 o 
  10   5   3     7326.01     9703.20   1300.01 o 
  11   5   3      507.39     1127.59    851.23 o 
  12   5   3     1548.97     3923.28   1069.61 o 
  13   5   3      105.79      218.12    867.66 o 
  14   5   3     1008.12      303.19    952.05 o 
  15   5   3        9.97    -1162.50   1176.10 o 
 -14   6   3       24.17    -1456.22   1299.71 o 
 -13   6   3       50.89      686.67   1366.09 o 
 -12   6   3       65.75      859.24    976.27 o 
 -11   6   3      708.02      210.78    693.36 o 
 -10   6   3     1023.59     1254.66    833.47 o 
  -9   6   3     4732.95     2911.28    765.93 o 
  -8   6   3     8615.38     6520.69    882.72 o 
  -7   6   3     2966.44     2858.89    571.86 o 
  -6   6   3    35593.66    31337.45   1227.53 o 
  -5   6   3    11330.57    12186.91   1162.46 o 
  -4   6   3    25190.63    23051.45   1101.18 o 
  -3   6   3     8792.76    10722.40    813.98 o 
  -2   6   3    23996.43    23558.20   1616.10 o 
  -1   6   3    51337.32    52338.82   1927.45 o 
   0   6   3    22744.86    26005.00   1896.71 o 
   1   6   3    48715.45    56715.24   2183.44 o 
   2   6   3     2197.18     4794.87    685.73 o 
   3   6   3    33001.82    32701.69   1530.75 o 
   4   6   3     1859.27     5912.60    495.50 o 
   5   6   3    25196.20    21888.26   1487.48 o 
   6   6   3     3272.84     7120.57   1150.02 o 
   7   6   3     5067.61     6137.29    652.27 o 
   8   6   3     1433.05     2093.01    543.77 o 
   9   6   3      891.68     1225.00    754.96 o 
  10   6   3        4.60     1021.79    868.57 o 
  11   6   3      859.30      634.51    768.78 o 
  12   6   3       89.47       30.73    765.71 o 
  13   6   3      478.67       31.18    818.65 o 
  14   6   3       11.42     1801.53   2168.64 o 
 -14   7   3        4.05      358.53   1029.34 o 
 -13   7   3       47.19      241.97   1221.81 o 
 -12   7   3       31.86     -127.65    788.45 o 
 -11   7   3        1.02      134.30    832.61 o 
 -10   7   3      620.02     1448.07    776.70 o 
  -9   7   3      566.48      305.24    640.71 o 
  -8   7   3     3341.86     3650.94    813.20 o 
  -7   7   3     2392.24     2616.15    595.27 o 
  -6   7   3      504.57      928.84    479.24 o 
  -5   7   3     3709.50     5125.49    681.96 o 
  -4   7   3     2760.27     2920.98    470.15 o 
  -3   7   3     2340.41     4067.04    400.67 o 
  -2   7   3    14958.45    16805.57    987.13 o 
  -1   7   3     7010.14     5483.98    880.37 o 
   0   7   3      805.24     1142.16    567.17 o 
   1   7   3      952.57     1077.53    431.02 o 
   2   7   3     4618.59     7123.89    644.68 o 
   3   7   3     8386.41    11749.53    558.86 o 
   4   7   3       83.31      612.31    375.45 o 
   5   7   3    27243.24    25157.87   1915.39 o 
   6   7   3     3375.23     2897.77    632.22 o 
   7   7   3    16791.60    13511.35    881.51 o 
   8   7   3      101.57     1459.12    750.75 o 
   9   7   3     8036.08     7201.69    929.40 o 
  10   7   3       29.33     1175.51    771.43 o 
  11   7   3     2107.24     1734.49    901.63 o 
  12   7   3        5.78     1914.27    954.75 o 
  13   7   3      350.70     1107.74   1210.92 o 
  14   7   3       23.66     -693.42   1352.85 o 
 -14   8   3        1.68      658.31   1318.07 o 
 -13   8   3       41.66      -44.43   1207.37 o 
 -12   8   3      274.83     -169.36    809.97 o 
 -11   8   3        2.82      671.97    929.87 o 
 -10   8   3      729.14      504.92    812.30 o 
  -9   8   3       23.09      293.53    834.37 o 
  -8   8   3     1254.82     2069.23    744.75 o 
  -7   8   3      958.88      941.69    726.62 o 
  -6   8   3     9257.68    11061.33   1139.22 o 
  -5   8   3    10025.38    12677.58    807.29 o 
  -4   8   3     6853.77     7913.69    894.89 o 
  -3   8   3    30833.84    27425.70   1598.44 o 
  -2   8   3    17059.03    16047.68   1127.45 o 
  -1   8   3    42290.31    52493.57   2709.10 o 
   0   8   3    23532.16    23704.63   1330.62 o 
   1   8   3   106923.34   101193.67   3754.77 o 
   2   8   3     3664.19     7274.43    608.28 o 
   3   8   3    22322.32    24442.29   1474.28 o 
   4   8   3      341.14     2598.26    485.94 o 
   5   8   3    17059.83    17758.09   1003.98 o 
   6   8   3      105.43     1964.91    709.09 o 
   7   8   3    13777.18    12113.41   1022.45 o 
   8   8   3        1.90      -18.49    664.54 o 
   9   8   3     1228.40     1704.02    819.87 o 
  10   8   3       27.98      298.61    814.54 o 
  11   8   3      184.99     -260.53    917.98 o 
  12   8   3       34.25     -411.38   1270.58 o 
  13   8   3       11.64      168.50   1149.87 o 
  14   8   3       10.90     -104.85   1384.59 o 
 -13   9   3       66.21      828.54   1412.91 o 
 -12   9   3     3766.37     3599.26   1169.24 o 
 -11   9   3      722.76     1002.88    871.40 o 
 -10   9   3     9209.46     9062.46   1328.45 o 
  -9   9   3      128.55     2099.99    830.18 o 
  -8   9   3    11913.67    11180.16   1077.74 o 
  -7   9   3       59.78     2718.62   1030.16 o 
  -6   9   3     9134.61     9857.02   1127.57 o 
  -5   9   3      857.27      999.69    517.97 o 
  -4   9   3     1046.10     1076.91    567.69 o 
  -3   9   3      388.45      805.84    585.14 o 
  -2   9   3      156.43      170.84    414.85 o 
  -1   9   3       95.91       52.61    661.50 o 
   0   9   3      168.21     -204.00    893.77 o 
   1   9   3      172.29      488.08    543.60 o 
   2   9   3      734.76      934.09    493.43 o 
   3   9   3       74.92      230.22    475.14 o 
   4   9   3     2800.61     3071.31    672.56 o 
   5   9   3      140.54      696.78    673.50 o 
   6   9   3     5703.94     5800.60    816.42 o 
   7   9   3       75.44     2314.01    680.79 o 
   8   9   3     4167.62     3905.62    852.14 o 
   9   9   3      111.83     2720.04    904.82 o 
  10   9   3     2519.79     5075.07   1398.84 o 
  11   9   3       12.67      686.85   1152.30 o 
  12   9   3     1142.91     2291.15   1320.08 o 
  13   9   3       52.63      630.14   1177.70 o 
 -12  10   3        6.38      481.53   1285.08 o 
 -11  10   3      480.73      832.20    848.32 o 
 -10  10   3       77.40     -116.89    829.26 o 
  -9  10   3     1933.59     2467.49    875.68 o 
  -8  10   3     2531.49     3179.49    906.47 o 
  -7  10   3     4776.55     4110.64    917.63 o 
  -6  10   3     8807.30     8029.03    949.08 o 
  -5  10   3    12351.54    11966.68    772.96 o 
  -4  10   3    13458.47    10316.87    830.24 o 
  -3  10   3    30400.81    26922.06   1323.79 o 
  -2  10   3     9840.24     7038.16   1228.20 o 
  -1  10   3    31555.33    31466.54   6166.00 o 
   0  10   3      656.73     1598.95    938.59 o 
   1  10   3    36432.57    32762.08   3874.19 o 
   2  10   3       25.79     2371.63    678.04 o 
   3  10   3    28101.73    27514.72   2034.47 o 
   4  10   3     2406.98     4593.81    657.75 o 
   5  10   3    22055.65    18855.12   1117.76 o 
   6  10   3     1475.01     3923.62    830.57 o 
   7  10   3    14294.26    15052.97   1029.80 o 
   8  10   3     1099.84     2535.44   1103.38 o 
   9  10   3     4589.22     4944.47   1165.35 o 
  10  10   3      172.97      585.72    955.03 o 
  11  10   3      657.09     1396.93   1097.09 o 
  12  10   3        0.03      289.53   1384.21 o 
 -12  11   3      262.58      926.01   1157.38 o 
 -11  11   3        6.26     -586.59   1105.89 o 
 -10  11   3      108.24     1221.28    888.01 o 
  -9  11   3      297.28      485.00    829.03 o 
  -8  11   3      213.91     1294.69    807.89 o 
  -7  11   3     1831.91     1506.14    780.13 o 
  -6  11   3       42.42      505.33    707.06 o 
  -5  11   3     3795.93     4667.84    763.42 o 
  -4  11   3       44.32     1135.37    640.93 o 
  -3  11   3     3950.84     4264.80   1071.89 o 
  -2  11   3     1693.15     1003.37    850.49 o 
  -1  11   3      441.55      703.49    917.02 o 
   0  11   3     1095.95      670.85    632.27 o 
   1  11   3      763.04      508.85    656.43 o 
   2  11   3     3613.82     3598.48    850.28 o 
   3  11   3     4834.87     5576.94   1375.39 o 
   4  11   3     3923.79     5657.31    938.31 o 
   5  11   3     6798.09     6041.83    899.76 o 
   6  11   3     1170.86     1549.94    879.71 o 
   7  11   3     6743.62     5927.07   1146.12 o 
   8  11   3        1.27      595.20   1029.36 o 
   9  11   3     3290.13     1891.72   1181.84 o 
  10  11   3        0.27      452.74   1096.61 o 
  11  11   3     1048.34      573.22   1077.21 o 
  12  11   3        2.65     -479.05   1201.73 o 
 -11  12   3       21.06     -715.01   1149.94 o 
 -10  12   3     1311.35     -208.43   1315.42 o 
  -9  12   3      291.94      653.26    981.98 o 
  -8  12   3     3872.64     2636.81    937.35 o 
  -7  12   3      114.01     1533.75    975.33 o 
  -6  12   3     5367.33     2810.69    833.35 o 
  -5  12   3      140.62      897.58    631.58 o 
  -4  12   3     4203.33     3714.67    903.03 o 
  -3  12   3     2784.35      873.23   1011.03 o 
  -2  12   3     3903.06     5250.26   1227.08 o 
  -1  12   3     7212.46     7871.64   1408.25 o 
   0  12   3     1257.41     1689.35    951.58 o 
   1  12   3    11156.74     8867.11   1499.44 o 
   2  12   3      604.66      686.68    737.36 o 
   3  12   3     4652.00     4528.40   1020.52 o 
   4  12   3       19.26      712.06    778.99 o 
   5  12   3     1720.08     1744.54    887.40 o 
   6  12   3       15.10     -420.34   1045.83 o 
   7  12   3      257.33      994.95   1027.87 o 
   8  12   3       67.23     -279.86    969.42 o 
   9  12   3       30.76      -21.34    946.41 o 
  10  12   3        2.50     -118.40   1294.00 o 
  11  12   3      153.20     -632.58   1166.84 o 
 -10  13   3     2698.57     3203.57   1472.66 o 
  -9  13   3       83.21      266.92   1113.52 o 
  -8  13   3     4629.63     3479.05   1228.27 o 
  -7  13   3       75.62     1770.52    879.71 o 
  -6  13   3     5223.04     3820.56    916.54 o 
  -5  13   3      156.97      808.99   1284.87 o 
  -4  13   3     1003.25      512.83    725.01 o 
  -3  13   3       18.87      -11.40   1444.63 o 
  -2  13   3       75.69     -493.87    974.63 o 
  -1  13   3       69.06     -327.95    991.45 o 
   0  13   3       20.86     -490.80   1000.94 o 
   1  13   3        3.88     -611.10   1192.34 o 
   2  13   3      203.24     -586.76    975.87 o 
   3  13   3       41.70      203.55    776.00 o 
   4  13   3      299.31     1262.75    973.11 o 
   5  13   3      285.19     -921.81    922.10 o 
   6  13   3      728.86      318.60    997.66 o 
   7  13   3      351.45     1811.09   1085.98 o 
   8  13   3     1635.54     2195.53   1164.61 o 
   9  13   3      830.86     1992.47   1371.95 o 
  10  13   3     1799.34     1279.78   1090.86 o 
  -9  14   3      410.64      785.62   1108.67 o 
  -8  14   3       10.36      797.29   1261.07 o 
  -7  14   3     1940.74      915.12    983.20 o 
  -6  14   3      877.76     2904.50   1125.37 o 
  -5  14   3     6376.23     4146.93   1645.17 o 
  -4  14   3     1774.18     2201.61    835.31 o 
  -3  14   3    12706.02    12259.45   2556.14 o 
  -2  14   3     1606.95     1706.04   1182.58 o 
  -1  14   3    18214.62    17031.28   1793.34 o 
   0  14   3      227.20      580.33   1167.59 o 
   1  14   3    22291.29    21517.36   1972.50 o 
   2  14   3       49.55     3528.99   1299.35 o 
   3  14   3    19086.40    17262.25   1379.87 o 
   4  14   3      985.88     3681.05   1535.91 o 
   5  14   3    12310.32    11327.88   1678.91 o 
   6  14   3     1396.67     2603.73   1597.59 o 
   7  14   3     5904.78     5713.00   1305.11 o 
   8  14   3     1255.08     1702.75   1211.21 o 
   9  14   3     1718.81      376.21   1111.74 o 
  -7  15   3     1060.84     1154.41   1042.65 o 
  -6  15   3      211.11     1181.16   1215.63 o 
  -5  15   3     2048.42     -101.97   1448.03 o 
  -4  15   3      351.17     1216.88   1475.22 o 
  -3  15   3     2472.61     2353.98    904.99 o 
  -2  15   3      393.32     -319.52   1889.91 o 
  -1  15   3       34.07     -364.92   1128.51 o 
   0  15   3     1858.51     1574.01   1394.68 o 
   1  15   3      682.13      684.81    797.84 o 
   2  15   3     1555.36     1578.05   1114.10 o 
   3  15   3     1730.02     2185.98   1003.38 o 
   4  15   3     1179.92      844.78    829.33 o 
   5  15   3     1864.42     2614.08   1570.39 o 
   6  15   3      829.99     2644.52   1998.68 o 
   7  15   3     1792.18      147.61   1062.56 o 
  -5  16   3      299.42     1275.95   1062.33 o 
  -4  16   3     3444.28     1753.95   1583.99 o 
  -3  16   3        1.29      428.87   1010.52 o 
  -2  16   3     2644.91      492.66   1508.30 o 
  -1  16   3      156.38     1412.62   1170.16 o 
   0  16   3     1790.16     1497.78   1971.49 o 
   1  16   3      136.98     1268.32   1507.13 o 
   2  16   3      292.44     1500.33   1114.96 o 
   3  16   3        4.92     -155.28   1024.46 o 
   4  16   3      167.60      204.87   1004.98 o 
   5  16   3      174.92     -795.39   1828.73 o 
  -2  17   3       10.66      912.21   1164.62 o 
  -1  17   3      208.27    -1271.27   1597.59 o 
   0  17   3      212.22       67.98   2229.82 o 
   1  17   3       63.30     -684.89   1164.53 o 
   2  17   3      192.96     -131.53    829.07 o 
 -14   0   4       11.14       27.19   1774.34 o 
 -12   0   4      172.63      659.43   1787.94 o 
 -10   0   4       38.29     -197.15   1665.57 o 
  -8   0   4     5921.17     4386.79    625.91 o 
  -6   0   4    52492.91    44810.48   1184.81 o 
  -4   0   4     7204.30    10654.39   6315.56 o 
  -2   0   4    83815.26    72056.75   3181.58 o 
   0   0   4   659813.13   605521.31   9680.97 o 
   2   0   4   201429.19   171807.77   9289.80 o 
   4   0   4    99263.39    99481.27   1837.65 o 
   6   0   4    67757.32    64652.07   1742.19 o 
   8   0   4     8639.02     8579.23   1057.13 o 
  10   0   4     2852.75     3582.25   1016.99 o 
  12   0   4     1396.23     1067.32   1760.74 o 
  14   0   4      397.72     1631.58   1502.41 o 
 -15   1   4      274.14      877.76   1021.43 o 
 -14   1   4       96.07      602.20   1159.65 o 
 -13   1   4     1157.40     1527.00   1048.39 o 
 -12   1   4      167.30      937.85    963.90 o 
 -11   1   4     1842.56     2981.55   1106.75 o 
 -10   1   4       98.31     2334.89    746.17 o 
  -9   1   4    10901.95    12524.11    759.48 o 
  -8   1   4      976.57     1165.02    460.22 o 
  -7   1   4    20403.91    17462.78    663.73 o 
  -6   1   4     7567.38     7536.66    665.05 o 
  -5   1   4    51581.40    53361.32   1022.88 o 
  -4   1   4    21295.33    15308.14    434.24 o 
  -3   1   4    38653.04    43096.32   1562.84 o 
  -2   1   4     8087.52    10460.99    423.59 o 
  -1   1   4    16353.43    16665.56   1384.53 o 
   0   1   4      587.36      508.54    102.49 o 
   1   1   4    17010.61    17417.55    634.43 o 
   2   1   4     6941.22     9387.02    440.33 o 
   3   1   4    30681.56    38306.73   1798.62 o 
   4   1   4    16788.94    13081.75    944.94 o 
   5   1   4     3841.61     6650.36   1060.72 o 
   6   1   4     7557.63     6483.48    537.44 o 
   7   1   4     4864.69     5091.71    578.20 o 
   8   1   4    10424.18     8395.81    678.50 o 
   9   1   4     9258.93    11055.43    857.84 o 
  10   1   4     1166.43     2153.02    658.01 o 
  11   1   4     5668.40     7171.61    813.87 o 
  12   1   4      993.73      526.21   1046.91 o 
  13   1   4     1497.36     2956.43   1222.39 o 
  14   1   4      162.80      889.36    973.35 o 
  15   1   4      342.44     2332.53   1178.97 o 
 -15   2   4        5.61      937.75   1161.28 o 
 -14   2   4       22.39    -1455.16   1207.80 o 
 -13   2   4        3.16      101.94   1291.33 o 
 -12   2   4       12.29      257.26   1093.50 o 
 -11   2   4      192.56     -348.14    903.26 o 
 -10   2   4     1221.38     2252.22    729.03 o 
  -9   2   4     3292.85     3295.71    692.68 o 
  -8   2   4     2482.44     2689.82    478.85 o 
  -7   2   4    26471.46    24278.47    993.26 o 
  -6   2   4     2365.47     3345.96    436.86 o 
  -5   2   4    33428.17    36887.08   1288.32 o 
  -4   2   4     7158.27     7178.66    406.04 o 
  -3   2   4   142178.41   121606.09   4818.88 o 
  -2   2   4    56112.34    61423.28   2227.08 o 
  -1   2   4    85676.18   102933.64   2904.90 o 
   0   2   4    17293.20    19535.81    744.17 o 
   1   2   4    21485.33    40225.71   1461.07 o 
   2   2   4   129646.24   118036.82   1750.53 o 
   3   2   4     2915.06    16073.25  10244.95 o 
   4   2   4     6238.67     5876.02    421.07 o 
   5   2   4     8473.00     9977.25   1283.70 o 
   6   2   4      591.20     2210.58    695.05 o 
   7   2   4     6260.17     7400.48    603.84 o 
   8   2   4      898.70     2838.95    629.67 o 
   9   2   4      713.79      911.45    594.24 o 
  10   2   4      189.83       72.59    591.50 o 
  11   2   4      252.72     -603.79    723.35 o 
  12   2   4      276.62      142.34    866.29 o 
  13   2   4      300.82      534.82    983.70 o 
  14   2   4      116.85     -141.03   1052.78 o 
  15   2   4       80.35    -1188.75    988.21 o 
 -15   3   4      104.24      154.25   1233.88 o 
 -14   3   4       74.54      738.77   1050.14 o 
 -13   3   4      742.87      653.44   1054.96 o 
 -12   3   4       97.91     -253.66   1226.56 o 
 -11   3   4     1248.52     1112.36    924.93 o 
 -10   3   4      770.31     2597.26   1052.67 o 
  -9   3   4     6368.87     6118.74    839.23 o 
  -8   3   4     3366.84     3770.49    522.14 o 
  -7   3   4      898.52     3289.95    616.33 o 
  -6   3   4     4910.52     4750.84    474.75 o 
  -5   3   4     3430.95     3240.89    403.33 o 
  -4   3   4     1966.51     5192.51   1120.58 o 
  -3   3   4      797.22      833.05    248.17 o 
  -2   3   4    34681.64    36370.41   2158.73 o 
  -1   3   4    10374.62    13731.47    527.70 o 
   0   3   4    12608.36    17286.03   1222.63 o 
   1   3   4    14911.64    13331.95    801.57 o 
   2   3   4     1484.60     8619.36   1860.43 o 
   3   3   4     2548.11     2726.04    325.07 o 
   4   3   4    26216.96    23298.13   1334.63 o 
   5   3   4       75.56      688.08    421.48 o 
   6   3   4    32322.44    33317.03   2015.14 o 
   7   3   4     7873.69     8767.53    659.30 o 
   8   3   4    10027.43    10071.84    971.43 o 
   9   3   4     2063.31     2170.62    579.55 o 
  10   3   4     5823.13     5839.69    756.42 o 
  11   3   4       43.19     -186.07    822.58 o 
  12   3   4      756.46     1255.84    786.22 o 
  13   3   4      157.17      247.04   1077.83 o 
  14   3   4      395.09     -636.76    997.49 o 
  15   3   4      214.45     1167.52   1070.42 o 
 -15   4   4        0.95     -801.20    914.68 o 
 -14   4   4      212.93     1060.79   1404.06 o 
 -13   4   4       82.26     -175.47    962.02 o 
 -12   4   4       10.07      937.48   1133.52 o 
 -11   4   4      133.82      481.81    837.96 o 
 -10   4   4      213.82       60.60    673.33 o 
  -9   4   4       92.99      647.15    635.85 o 
  -8   4   4     2797.21     2916.85    598.77 o 
  -7   4   4      404.48     2714.64    858.59 o 
  -6   4   4    20662.98    18262.09   1254.03 o 
  -5   4   4     4291.63     4649.95    717.29 o 
  -4   4   4    77027.63    68739.80   3874.75 o 
  -3   4   4    25905.69    25022.25    732.99 o 
  -2   4   4    82965.52    85909.92   1366.43 o 
  -1   4   4    60373.65   105864.27  10893.33 o 
   0   4   4   555628.81   531661.19  99335.88 o 
   1   4   4   273599.13   289733.13  11773.92 o 
   2   4   4   104329.00   118915.54   6898.34 o 
   3   4   4      702.44     6698.78   1033.97 o 
   4   4   4   108793.86    87356.91   5335.75 o 
   5   4   4     3301.79     4034.20    731.02 o 
   6   4   4    33512.35    29526.62    953.59 o 
   7   4   4      321.69     1276.94    491.29 o 
   8   4   4    12287.33    10519.52    785.78 o 
   9   4   4      883.66      818.92    575.45 o 
  10   4   4     2881.19     2900.61    895.59 o 
  11   4   4       18.61      987.51    884.92 o 
  12   4   4      269.67     1442.61    776.99 o 
  13   4   4        0.47      487.63    960.06 o 
  14   4   4      136.68     -891.46   1023.81 o 
  15   4   4       64.62     -138.23   1015.67 o 
 -15   5   4      328.46      899.24   1286.26 o 
 -14   5   4       35.94      634.38   1126.84 o 
 -13   5   4     1908.17     2207.70   1275.73 o 
 -12   5   4      390.56     1159.84   1217.51 o 
 -11   5   4     4944.17     7832.78   1204.69 o 
 -10   5   4      949.60     2366.71    914.38 o 
  -9   5   4    20638.09    17906.64   1117.87 o 
  -8   5   4      559.67     2249.42    702.79 o 
  -7   5   4    17310.73    16627.90   1475.96 o 
  -6   5   4       23.28     1352.69    540.66 o 
  -5   5   4    26717.35    26451.26   1481.87 o 
  -4   5   4    11357.83    11030.35    515.03 o 
  -3   5   4    10939.82    13729.06    714.35 o 
  -2   5   4    12339.65    13810.37   1329.10 o 
  -1   5   4     1518.42      979.01    422.20 o 
   0   5   4      466.71       62.99    581.12 o 
   1   5   4     1506.66      463.49    387.50 o 
   2   5   4      317.08     2165.35    299.52 o 
   3   5   4       25.73     1921.86    563.82 o 
   4   5   4     5473.28     5599.49    466.96 o 
   5   5   4      240.79     3190.79   1310.16 o 
   6   5   4     3275.81     2493.34    502.18 o 
   7   5   4    10808.39    10675.18    821.30 o 
   8   5   4     5408.21     8957.18    806.43 o 
   9   5   4     4399.65     7188.99    761.38 o 
  10   5   4      562.82     2711.98    881.56 o 
  11   5   4     1790.48     2661.72    819.69 o 
  12   5   4      398.70      644.92    846.54 o 
  13   5   4     1357.91     2541.65    884.71 o 
  14   5   4       25.47     1114.91   1597.59 o 
  15   5   4      392.00      516.67   1346.05 o 
 -14   6   4        7.09      443.23   1226.62 o 
 -13   6   4        2.00     -112.09   1355.53 o 
 -12   6   4       48.55      674.77    838.38 o 
 -11   6   4      804.07      983.27    958.79 o 
 -10   6   4     1465.02      342.25    810.18 o 
  -9   6   4     5902.00     5255.94    847.49 o 
  -8   6   4     1222.55     1210.83    796.18 o 
  -7   6   4    23061.86    19995.63    887.56 o 
  -6   6   4    17999.86    14685.36    765.09 o 
  -5   6   4    34718.49    35688.32    988.93 o 
  -4   6   4    24197.76    21767.55   1004.65 o 
  -3   6   4    29720.33    24089.53    947.79 o 
  -2   6   4    20401.64    19305.04   1085.82 o 
  -1   6   4    22563.09    18390.71   1500.15 o 
   0   6   4    11643.58    10288.04   1505.81 o 
   1   6   4    15518.40    14277.49    740.86 o 
   2   6   4    25420.66    27369.50   1740.37 o 
   3   6   4     1469.09     6013.69    585.01 o 
   4   6   4    28953.39    28859.46   1262.86 o 
   5   6   4      163.43     5059.85   1778.16 o 
   6   6   4    11942.25    11398.59    731.87 o 
   7   6   4     1724.87     3096.17    577.58 o 
   8   6   4     5394.63     5407.35    679.69 o 
   9   6   4       16.05      878.54    612.63 o 
  10   6   4     2060.37     2819.45    951.85 o 
  11   6   4      146.43       17.31    809.72 o 
  12   6   4      471.53      577.39    878.17 o 
  13   6   4        3.44      399.03   1267.01 o 
  14   6   4      148.62     1094.52   1883.11 o 
 -14   7   4       45.75      -28.66   1222.98 o 
 -13   7   4       16.35      955.45   1587.39 o 
 -12   7   4      437.98      417.14    748.08 o 
 -11   7   4       28.88      581.54    786.42 o 
 -10   7   4       53.33     -519.07    828.01 o 
  -9   7   4      807.38     1173.26    784.10 o 
  -8   7   4      386.14      427.96    745.02 o 
  -7   7   4      848.49     1726.05    756.05 o 
  -6   7   4      445.09     2233.15    551.98 o 
  -5   7   4      450.02     1169.54    524.96 o 
  -4   7   4     4397.71     6069.64    528.71 o 
  -3   7   4     1552.59     1844.91    293.59 o 
  -2   7   4    10188.06    10144.65    516.69 o 
  -1   7   4     8483.94     6184.81    832.30 o 
   0   7   4     1583.18     1151.24    730.42 o 
   1   7   4     1269.14     2608.65    539.38 o 
   2   7   4     9616.69     8511.05    583.14 o 
   3   7   4      590.23     1613.89    404.64 o 
   4   7   4    24483.64    23363.78    898.31 o 
   5   7   4        3.57     2198.66    595.17 o 
   6   7   4    31350.54    25020.78   1441.36 o 
   7   7   4      383.77     1964.71    652.91 o 
   8   7   4    12068.85     9617.84    916.53 o 
   9   7   4       87.96      484.97    678.47 o 
  10   7   4     5482.26     6704.74   1657.23 o 
  11   7   4       48.15      543.78    702.99 o 
  12   7   4      987.88     1486.29   1146.46 o 
  13   7   4        2.38     -656.26    938.23 o 
  14   7   4      228.40     -836.18   1753.95 o 
 -14   8   4      113.25     -194.94   1129.45 o 
 -13   8   4       90.07     1347.14   1366.85 o 
 -12   8   4       65.05     -312.38   1079.91 o 
 -11   8   4      213.79     -553.04    762.50 o 
 -10   8   4      178.50      578.73    770.57 o 
  -9   8   4     3444.71     3642.92    997.95 o 
  -8   8   4      172.25      737.29    732.61 o 
  -7   8   4     4897.90     5773.77    935.79 o 
  -6   8   4      275.02     1007.04    569.12 o 
  -5   8   4     8817.89    11494.68    686.57 o 
  -4   8   4     3113.66     7232.76    763.41 o 
  -3   8   4     3334.11     3590.73    705.95 o 
  -2   8   4    42728.89    50021.09   2396.19 o 
  -1   8   4     4970.69     9457.13   1075.33 o 
   0   8   4    87542.59   111614.47   2713.06 o 
   1   8   4    25713.17    28559.12   2754.53 o 
   2   8   4    94746.23   108573.05   7175.82 o 
   3   8   4      575.71     1950.21    417.76 o 
   4   8   4    38422.84    34706.43   1317.81 o 
   5   8   4      458.36     1936.35    646.64 o 
   6   8   4    13006.73    12798.93   1006.79 o 
   7   8   4      465.52     1824.08    671.70 o 
   8   8   4     2783.03     2622.36    686.97 o 
   9   8   4      240.64      927.06    647.00 o 
  10   8   4      152.75      290.52    702.31 o 
  11   8   4        0.30      105.93   1087.83 o 
  12   8   4       30.76      417.00   1018.56 o 
  13   8   4        4.05       79.60    939.78 o 
  14   8   4        0.49     -818.17   1082.13 o 
 -13   9   4     1781.66     1926.41   2311.40 o 
 -12   9   4      369.50     1515.21   1086.80 o 
 -11   9   4     4316.68     4400.99   1018.17 o 
 -10   9   4      471.02     1964.74    950.47 o 
  -9   9   4    10766.70     8625.57   1049.79 o 
  -8   9   4       19.31     1021.90    695.23 o 
  -7   9   4     8866.52    10176.23   1003.98 o 
  -6   9   4        5.30      802.70    566.29 o 
  -5   9   4     8901.29     8218.96    659.26 o 
  -4   9   4     2125.18     2853.43    601.01 o 
  -3   9   4     1360.78     2051.73    709.32 o 
  -2   9   4      142.76      744.67    749.69 o 
  -1   9   4      374.81     -363.08    629.77 o 
   0   9   4      134.18       55.17    534.14 o 
   1   9   4      162.84      556.75    554.45 o 
   2   9   4      511.15     -144.65    492.60 o 
   3   9   4      943.21     1235.55    456.74 o 
   4   9   4      467.55     1132.22    595.29 o 
   5   9   4     2272.60     3019.56    706.47 o 
   6   9   4       87.99     1681.77    683.85 o 
   7   9   4     3612.83     4708.09    886.06 o 
   8   9   4      173.01     2172.96    829.68 o 
   9   9   4     2576.34     2841.00   1107.72 o 
  10   9   4        5.17      949.63   1052.62 o 
  11   9   4     1485.22     3083.36   1430.59 o 
  12   9   4       17.05       16.28    987.14 o 
  13   9   4      587.37     1420.03   1322.26 o 
 -12  10   4      468.54      929.19    935.56 o 
 -11  10   4       18.61      295.00    772.50 o 
 -10  10   4      670.16      838.93    817.18 o 
  -9  10   4      358.41     2324.38    957.14 o 
  -8  10   4     2780.25     2784.85    821.77 o 
  -7  10   4     3786.25     4855.13   1009.81 o 
  -6  10   4     4185.84     3377.55    786.86 o 
  -5  10   4    15268.87    14383.74    818.49 o 
  -4  10   4     9164.75    10779.27    863.78 o 
  -3  10   4    11675.88     9771.96   1349.87 o 
  -2  10   4    19887.70    24806.69   1681.16 o 
  -1  10   4     5811.75     5877.07    965.65 o 
   0  10   4    42620.83    46037.21   1588.40 o 
   1  10   4      717.75     3754.42    769.55 o 
   2  10   4    42406.87    39802.87   3148.80 o 
   3  10   4      693.52     2758.25    792.14 o 
   4  10   4    34664.50    29846.31   4624.59 o 
   5  10   4     1084.13     3508.37   1249.73 o 
   6  10   4    12743.47    11690.96   1014.05 o 
   7  10   4      456.82     1512.80    690.51 o 
   8  10   4     6646.79     5894.38   1148.41 o 
   9  10   4      180.95      828.71   1050.29 o 
  10  10   4      879.00     1814.62   1278.25 o 
  11  10   4       20.30      376.69   1171.17 o 
  12  10   4      164.91    -1481.77    987.85 o 
 -12  11   4      162.01      859.21   1326.65 o 
 -11  11   4      162.92     -748.83   1324.71 o 
 -10  11   4        2.35       74.45   1033.14 o 
  -9  11   4       19.86      755.78    752.12 o 
  -8  11   4      114.82       61.48    730.26 o 
  -7  11   4       24.32      774.00    814.26 o 
  -6  11   4     2943.08     2757.35    797.54 o 
  -5  11   4       44.38      955.73    572.84 o 
  -4  11   4     6009.71     6981.24    829.07 o 
  -3  11   4     1194.43     2518.34    993.11 o 
  -2  11   4     2783.66     2346.69   1001.89 o 
  -1  11   4     2840.40     2560.23   1004.09 o 
   0  11   4      258.45      546.86    727.59 o 
   1  11   4     1061.36      823.38    635.81 o 
   2  11   4      725.50     1179.75    748.53 o 
   3  11   4     2411.43     3935.14   1050.90 o 
   4  11   4    12205.94    12492.22   1324.46 o 
   5  11   4     1113.01      860.89    684.67 o 
   6  11   4     8031.84     7202.60   1201.73 o 
   7  11   4      419.77      878.60    750.24 o 
   8  11   4     6193.04     3690.62   1105.60 o 
   9  11   4        0.50       85.84   1237.48 o 
  10  11   4     2447.64     2577.58   1398.64 o 
  11  11   4       42.22      617.63   1172.51 o 
  12  11   4      472.11     -524.23   1043.43 o 
 -11  12   4      264.57     -249.58   1408.17 o 
 -10  12   4      343.23      237.40   1328.89 o 
  -9  12   4     2985.05     1663.76    834.02 o 
  -8  12   4      282.30     -302.31    753.98 o 
  -7  12   4     5490.67     4238.61   1002.26 o 
  -6  12   4       12.39      966.83    940.20 o 
  -5  12   4     8349.76     7270.78    754.39 o 
  -4  12   4     1173.88     1566.83    756.52 o 
  -3  12   4     7171.46     7058.87   1281.54 o 
  -2  12   4     4106.99     4301.16   1177.63 o 
  -1  12   4     3655.07     4312.47   1066.65 o 
   0  12   4     6254.63     6286.22    975.53 o 
   1  12   4     4846.54     4541.69   1120.81 o 
   2  12   4     5454.87     5286.48    977.86 o 
   3  12   4      264.81     1292.10    702.09 o 
   4  12   4     2430.23     3884.21   1149.93 o 
   5  12   4      849.65     2471.77   1164.82 o 
   6  12   4      309.73      639.72   1118.31 o 
   7  12   4      506.99      999.34   1380.04 o 
   8  12   4      540.14      674.46    964.69 o 
   9  12   4      107.54      528.83   1071.37 o 
  10  12   4       83.86      795.45   1357.84 o 
  11  12   4        4.49    -1100.93   1299.78 o 
 -10  13   4       60.17     -394.51   1120.23 o 
  -9  13   4     4089.38     3485.78   1418.73 o 
  -8  13   4       11.37      893.81    955.76 o 
  -7  13   4     5864.53     4428.95    907.38 o 
  -6  13   4       26.71     1465.90    975.99 o 
  -5  13   4     2429.46     2391.04    809.31 o 
  -4  13   4      180.13      413.16    699.62 o 
  -3  13   4      335.97      160.62   1241.45 o 
  -2  13   4       17.57    -1279.05   1143.81 o 
  -1  13   4        5.76     -667.00    954.31 o 
   0  13   4       95.93      255.78    941.86 o 
   1  13   4      172.40     -136.08   1089.83 o 
   2  13   4       34.39      359.70    732.81 o 
   3  13   4       11.17      356.49    937.90 o 
   4  13   4       83.58      389.72    969.59 o 
   5  13   4      150.90      121.16    983.08 o 
   6  13   4      997.77       70.86   1011.15 o 
   7  13   4     1268.93     1951.09   1482.02 o 
   8  13   4      649.22      697.13   1122.85 o 
   9  13   4      935.00     2324.81   1384.04 o 
  10  13   4      867.05     -178.07   1003.44 o 
  -9  14   4       99.08      -28.93   1072.67 o 
  -8  14   4      297.44      825.77   1296.59 o 
  -7  14   4       89.83      777.18   1073.35 o 
  -6  14   4     2959.18     3575.14    931.52 o 
  -5  14   4     1761.42     3487.18   1229.09 o 
  -4  14   4     7713.03     7651.87   1479.67 o 
  -3  14   4     2492.78     3829.24   1478.17 o 
  -2  14   4    16691.29    14633.48   1619.90 o 
  -1  14   4     1533.79     2293.45   1127.29 o 
   0  14   4    21430.79    18334.33   1725.72 o 
   1  14   4      383.41     2334.74    928.83 o 
   2  14   4    19412.71    20319.86   2227.30 o 
   3  14   4      422.57     1650.30    823.86 o 
   4  14   4    14705.21    13526.76   1603.55 o 
   5  14   4     1689.84     2650.54   1165.35 o 
   6  14   4     7969.14     7654.82   1923.90 o 
   7  14   4     1482.63     1094.52   1910.31 o 
   8  14   4     3534.38     3900.01   1373.24 o 
   9  14   4      906.40     1643.27   1221.90 o 
  -7  15   4      299.16      564.27    987.32 o 
  -6  15   4     1254.43        6.50   1035.25 o 
  -5  15   4       65.81      763.81    940.76 o 
  -4  15   4     1566.51      101.97   1332.46 o 
  -3  15   4      250.45     1848.17    831.77 o 
  -2  15   4      727.23      110.17   1254.28 o 
  -1  15   4     1346.09     1492.79   1236.53 o 
   0  15   4      168.63      653.03   1354.05 o 
   1  15   4     1589.14     1447.48    825.80 o 
   2  15   4     1082.50      630.59    933.32 o 
   3  15   4     1971.35     1640.66    963.50 o 
   4  15   4     1839.42     1380.66    902.89 o 
   5  15   4     1014.50     2252.55   1094.94 o 
   6  15   4     1848.41     2413.38   2039.47 o 
   7  15   4      251.02     1221.93   1101.68 o 
  -5  16   4     3578.01     1361.39   1147.69 o 
  -4  16   4      245.22      700.22   1536.40 o 
  -3  16   4     4989.79     6127.98   1181.45 o 
  -2  16   4        1.11      720.66   1526.39 o 
  -1  16   4     3212.39     1939.05   1276.00 o 
   0  16   4      106.49     -972.83   1190.28 o 
   1  16   4     2041.28     1084.73    965.14 o 
   2  16   4       54.55      744.14    922.86 o 
   3  16   4      306.32     1242.79   1092.50 o 
   4  16   4       16.53     -788.19    996.37 o 
   5  16   4       91.07     1835.52   2093.86 o 
  -2  17   4       69.40     1502.41   2236.62 o 
  -1  17   4      108.94      -21.18   1316.34 o 
   0  17   4      287.46     1590.09   1607.00 o 
   1  17   4      411.12     -733.20   1113.37 o 
   2  17   4       84.90      476.52    838.28 o 
 -15   0   5       30.14     -537.06   1230.48 o 
 -13   0   5      802.96      876.97   1448.03 o 
 -11   0   5      294.75     1230.48   1359.65 o 
  -9   0   5     2552.79     1397.35    722.35 o 
  -7   0   5    13311.40    13839.90   1539.80 o 
  -5   0   5    26893.08    24739.06    812.39 o 
  -3   0   5   156667.84   126669.63   6070.83 o 
  -1   0   5   385884.28   415472.50  11966.89 o 
   1   0   5   441357.31   327046.69   9354.38 o 
   3   0   5   167408.72   165035.77   2036.52 o 
   5   0   5    45799.57    39493.26   1285.08 o 
   7   0   5    10527.53    12593.07   2389.58 o 
   9   0   5     4705.90     6350.71   1736.95 o 
  11   0   5     3783.66     4543.38   1048.49 o 
  13   0   5      391.40      285.53   1305.26 o 
  15   0   5      183.73    -1815.13   1685.96 o 
 -15   1   5       90.35      334.06   1106.52 o 
 -14   1   5      436.95      -32.33   1147.98 o 
 -13   1   5      203.02       33.84    985.32 o 
 -12   1   5     2284.75     3840.60   1110.02 o 
 -11   1   5      232.91     2059.63   1043.10 o 
 -10   1   5     7298.35     6113.90   1083.61 o 
  -9   1   5      207.48     1929.19    591.24 o 
  -8   1   5    12553.99    13553.11    701.59 o 
  -7   1   5      125.33     -358.97    422.92 o 
  -6   1   5    17280.41    14878.77   1115.67 o 
  -5   1   5      424.32      603.22    287.96 o 
  -4   1   5    44047.08    39667.75   1781.93 o 
  -3   1   5      966.42     2292.83    996.24 o 
  -2   1   5    36757.80    47380.45   2055.06 o 
  -1   1   5     7621.90     6976.51    674.43 o 
   0   1   5       98.24      117.99    105.81 o 
   1   1   5     4893.81     4649.74    307.74 o 
   2   1   5    20242.82    31743.16   1329.58 o 
   3   1   5    22852.23    18702.99   1025.40 o 
   4   1   5    25572.88    26923.60    738.93 o 
   5   1   5     9260.95     9349.26    769.29 o 
   6   1   5     4474.87     5670.61    583.30 o 
   7   1   5    11708.39    13163.11    732.01 o 
   8   1   5     7104.72     6938.87    706.14 o 
   9   1   5     6451.00     9659.08    825.49 o 
  10   1   5     3379.64     2918.91    657.05 o 
  11   1   5     1128.22     1657.49    677.48 o 
  12   1   5      773.92     1044.36    823.60 o 
  13   1   5      561.06     1370.16   1297.89 o 
  14   1   5      808.26      857.79   1116.98 o 
  15   1   5      100.13     1026.53   1245.88 o 
 -15   2   5       11.76      529.03   1311.15 o 
 -14   2   5        2.35       72.91   1336.07 o 
 -13   2   5        3.13      175.12   1109.09 o 
 -12   2   5       66.47       51.42   1093.64 o 
 -11   2   5       86.18    -1127.52   1227.08 o 
 -10   2   5     1476.65     1393.49    699.92 o 
  -9   2   5      257.47      474.84    561.06 o 
  -8   2   5    15636.69    13781.47   1203.98 o 
  -7   2   5      996.46      798.37    375.58 o 
  -6   2   5    46490.46    45673.45   2351.88 o 
  -5   2   5      276.36      460.81    292.36 o 
  -4   2   5    36092.68    34733.63    863.49 o 
  -3   2   5     1560.22      533.81    338.25 o 
  -2   2   5    38178.78    39398.45   1097.50 o 
  -1   2   5    58810.57    60636.48    856.88 o 
   0   2   5    32562.43    46217.00   2637.94 o 
   1   2   5    57852.70    50040.02   5583.80 o 
   2   2   5     8931.48    14258.61   1122.54 o 
   3   2   5       87.56     1038.48    443.47 o 
   4   2   5     4514.30     5464.60    813.45 o 
   5   2   5     1182.40     1934.31   1194.61 o 
   6   2   5     7953.99    14202.94    720.79 o 
   7   2   5     2554.27     5965.28   1366.87 o 
   8   2   5      612.98     1307.78    584.82 o 
   9   2   5      738.99      653.30    596.41 o 
  10   2   5      194.61        7.03    581.26 o 
  11   2   5      731.15      -12.41    848.80 o 
  12   2   5      128.66      355.74    786.70 o 
  13   2   5      415.07     -284.76   1177.26 o 
  14   2   5      290.52       49.43   1011.04 o 
  15   2   5        1.64     -114.48    926.42 o 
 -15   3   5       82.60      857.66   1360.24 o 
 -14   3   5      277.71       99.60   1155.52 o 
 -13   3   5      137.69     2105.26   1193.96 o 
 -12   3   5      537.73      -93.00   1239.50 o 
 -11   3   5        6.44     1031.68    958.21 o 
 -10   3   5     1350.83     3273.47    736.51 o 
  -9   3   5      314.90     1473.99    722.99 o 
  -8   3   5     6370.54     7924.04    827.46 o 
  -7   3   5     3430.52     3198.31    458.01 o 
  -6   3   5     3406.20     4166.02    436.11 o 
  -5   3   5      233.89     2777.88   1278.07 o 
  -4   3   5     7224.58     6754.13    411.84 o 
  -3   3   5      842.54      226.74    235.97 o 
  -2   3   5      186.09      158.00    274.48 o 
  -1   3   5     1840.17     3673.23    596.59 o 
   0   3   5     1490.48     1847.48    357.07 o 
   1   3   5    10857.61    10933.21    870.36 o 
   2   3   5     3295.19     2478.41    286.08 o 
   3   3   5     1333.06     2254.24    320.35 o 
   4   3   5     3189.65     4378.75    521.17 o 
   5   3   5    56969.00    50341.01   2651.31 o 
   6   3   5      922.63     2221.16    587.32 o 
   7   3   5    26392.54    20853.87    862.35 o 
   8   3   5       47.73      360.05    504.96 o 
   9   3   5    10604.71    10503.05    791.13 o 
  10   3   5     2033.53     1754.31    670.64 o 
  11   3   5     2532.74     3671.21    958.64 o 
  12   3   5      393.56     1233.40    870.76 o 
  13   3   5      573.69     -221.90   1037.53 o 
  14   3   5      296.03      242.72    906.67 o 
  15   3   5      216.22     1297.91   1140.15 o 
 -15   4   5       71.14      779.60   1349.53 o 
 -14   4   5        1.29      -70.99   1031.07 o 
 -13   4   5      103.09     1311.19   1277.71 o 
 -12   4   5      185.06      157.54   1114.23 o 
 -11   4   5      267.81       67.85    750.48 o 
 -10   4   5      522.36     1248.38    776.16 o 
  -9   4   5     1098.43     1122.15    708.09 o 
  -8   4   5     1887.92     3803.94    909.26 o 
  -7   4   5     3155.79     3081.24    544.59 o 
  -6   4   5     3308.21     5037.11    935.01 o 
  -5   4   5    14041.09    15593.85   1329.20 o 
  -4   4   5     1825.78     2459.98    483.47 o 
  -3   4   5    19027.97    21264.94   2937.84 o 
  -2   4   5     6013.83     6207.67    780.09 o 
  -1   4   5    83890.59   149116.16   3421.88 o 
   0   4   5   251049.45   327109.44  15714.00 o 
   1   4   5   378982.28   370266.63  27160.76 o 
   2   4   5     7500.01    10916.12   1109.78 o 
   3   4   5    76989.31    66646.98   1412.99 o 
   4   4   5      534.77     2398.08   1080.39 o 
   5   4   5    68862.14    53929.64   1438.73 o 
   6   4   5     1653.86     1804.79    627.95 o 
   7   4   5    29118.01    23621.78   1001.24 o 
   8   4   5      338.66      579.23    518.25 o 
   9   4   5     2364.88     2965.35    701.41 o 
  10   4   5        7.45      242.10    668.02 o 
  11   4   5      731.75      259.45    644.93 o 
  12   4   5       14.12      147.58    907.62 o 
  13   4   5       33.40      700.07    846.88 o 
  14   4   5       52.68      570.50    978.39 o 
  15   4   5       80.45      190.35   1271.27 o 
 -15   5   5       30.01       20.39   1740.35 o 
 -14   5   5      925.00     1560.27   1443.26 o 
 -13   5   5      102.52     1304.66   1240.62 o 
 -12   5   5     3128.27     3531.01   1342.28 o 
 -11   5   5     1447.22     3555.65   1009.53 o 
 -10   5   5    10468.79    11515.72   1112.03 o 
  -9   5   5      832.59     1856.27    738.45 o 
  -8   5   5    19959.29    23059.79   1866.79 o 
  -7   5   5       66.93     1409.96    529.39 o 
  -6   5   5    30815.98    30340.37   1185.09 o 
  -5   5   5     5649.59     6003.23    721.32 o 
  -4   5   5    10287.38    16224.24    903.75 o 
  -3   5   5     7923.42     9293.28    726.12 o 
  -2   5   5     4626.55     5702.07    660.56 o 
  -1   5   5     1333.03     1741.26    423.17 o 
   0   5   5      105.60      158.31    340.16 o 
   1   5   5      640.26      543.68    364.76 o 
   2   5   5      218.88     1030.69    292.30 o 
   3   5   5     4140.44     4217.98    422.68 o 
   4   5   5        0.95     2882.49    739.85 o 
   5   5   5     2310.37     4206.92    608.95 o 
   6   5   5       34.76     4220.53    566.52 o 
   7   5   5      673.36     4016.09    630.89 o 
   8   5   5     6070.88     7569.73    773.60 o 
   9   5   5     2493.26     6145.54    691.62 o 
  10   5   5     4380.04     5166.89    810.62 o 
  11   5   5      933.10      863.57    780.73 o 
  12   5   5     1699.80     2489.70   1024.92 o 
  13   5   5        9.44      791.36    859.40 o 
  14   5   5      760.40     2392.98   2080.26 o 
  15   5   5       18.77     -557.46   1631.58 o 
 -14   6   5        2.76     -536.41    988.21 o 
 -13   6   5       37.80      669.81   1147.37 o 
 -12   6   5      404.03      731.03   1495.61 o 
 -11   6   5      194.92      350.73    747.62 o 
 -10   6   5      980.06     1500.34    737.28 o 
  -9   6   5     2757.79     1851.14    779.42 o 
  -8   6   5     7407.94     6676.49    798.70 o 
  -7   6   5     7770.47     5993.05    909.43 o 
  -6   6   5    26168.50    24977.07   1431.63 o 
  -5   6   5    11107.64     9740.57    630.59 o 
  -4   6   5    37252.70    38266.79   1004.15 o 
  -3   6   5    27214.92    24360.40   1990.94 o 
  -2   6   5    38005.05    30729.99   1133.33 o 
  -1   6   5    11769.44    11829.28    717.68 o 
   0   6   5    48228.62    46125.96   1232.12 o 
   1   6   5    17499.33    15542.15    675.16 o 
   2   6   5    11202.75    13350.70    518.95 o 
   3   6   5    46442.29    43902.04   2001.45 o 
   4   6   5      261.83     6626.38    609.90 o 
   5   6   5    20241.42    17293.22   1616.43 o 
   6   6   5     1892.71     3400.69    904.18 o 
   7   6   5    15174.16    15225.27    900.23 o 
   8   6   5      422.10     1322.14    609.63 o 
   9   6   5     1812.62     2473.24    725.14 o 
  10   6   5        0.73      151.19    784.71 o 
  11   6   5       76.59      779.04    805.20 o 
  12   6   5       16.60      670.84    780.60 o 
  13   6   5      285.68      645.00   1287.74 o 
  14   6   5       44.36     -421.49   1414.03 o 
 -14   7   5        2.33      453.12   1699.56 o 
 -13   7   5      479.81      660.18   1081.53 o 
 -12   7   5        5.29      796.69    838.51 o 
 -11   7   5       83.78      -77.89    850.41 o 
 -10   7   5      270.84     2235.97    827.69 o 
  -9   7   5       61.23       68.40    619.20 o 
  -8   7   5     1148.73     2565.33   1122.69 o 
  -7   7   5      916.00      515.36    603.57 o 
  -6   7   5     1428.28     2778.75    554.81 o 
  -5   7   5     2272.14     4387.40    608.87 o 
  -4   7   5     4772.31     5378.75    539.39 o 
  -3   7   5     5840.45     7596.77    715.52 o 
  -2   7   5     1146.11     1101.93    309.90 o 
  -1   7   5     2653.85     2340.51    531.57 o 
   0   7   5     7790.54     6654.50    671.26 o 
   1   7   5     7545.28     5694.49    588.06 o 
   2   7   5      245.45      211.64    378.25 o 
   3   7   5    10002.66    10793.95    598.76 o 
   4   7   5     1063.63     2523.51    447.04 o 
   5   7   5    29971.05    29178.41    943.58 o 
   6   7   5      994.45     3344.48    698.81 o 
   7   7   5    18885.54    16926.93    923.25 o 
   8   7   5      556.40     2030.08    658.06 o 
   9   7   5     6675.83     6511.49    936.76 o 
  10   7   5       21.53      939.16    733.18 o 
  11   7   5     4175.27     5587.17   1349.45 o 
  12   7   5       14.51      619.54   1115.98 o 
  13   7   5      430.37      662.53   1454.82 o 
  14   7   5        7.12      894.06   1144.33 o 
 -14   8   5        7.78     -775.08   1271.76 o 
 -13   8   5       80.55     -805.16   1238.86 o 
 -12   8   5      161.12     1720.23    994.49 o 
 -11   8   5       54.58     -676.29    665.08 o 
 -10   8   5     1191.13     1662.31    831.04 o 
  -9   8   5      536.82      471.75    891.08 o 
  -8   8   5     4748.71     3895.52    825.73 o 
  -7   8   5      549.59      595.14    669.90 o 
  -6   8   5     8994.89     9026.51    683.31 o 
  -5   8   5     2636.03     4108.63    517.57 o 
  -4   8   5     5953.20     6442.19    652.90 o 
  -3   8   5    22632.93    25150.69   1172.54 o 
  -2   8   5    15185.67    15760.93    962.82 o 
  -1   8   5    44773.57    67336.10   2858.66 o 
   0   8   5    41067.28    52673.34   1477.38 o 
   1   8   5   141120.19   155550.22   4739.86 o 
   2   8   5    16384.35    19926.03   1501.30 o 
   3   8   5    41925.72    41426.87   1112.03 o 
   4   8   5     2641.51     4378.48    789.04 o 
   5   8   5    10401.23     9251.58    627.02 o 
   6   8   5      279.80     1044.87    865.76 o 
   7   8   5     8544.63     7394.69    789.95 o 
   8   8   5      251.75     1783.74    714.32 o 
   9   8   5     1314.36     2783.71    828.36 o 
  10   8   5      301.48     1194.04   1060.04 o 
  11   8   5       11.90      463.13    977.81 o 
  12   8   5        7.91     -191.51   1098.94 o 
  13   8   5        1.88     -407.73   1198.86 o 
  14   8   5       24.29      688.26   1138.71 o 
 -13   9   5       40.32     1141.97   1466.95 o 
 -12   9   5     2724.62     3437.84   1168.30 o 
 -11   9   5      445.07     1656.44    944.80 o 
 -10   9   5     5419.87     4179.05    965.44 o 
  -9   9   5      163.98     1289.06    787.68 o 
  -8   9   5    12405.22    13036.03   1160.82 o 
  -7   9   5      298.66      640.01    681.47 o 
  -6   9   5    16777.68    17540.95   1175.94 o 
  -5   9   5     1060.82     1216.75    520.95 o 
  -4   9   5     6010.46     6545.97   1032.24 o 
  -3   9   5     3467.22     2115.12    654.73 o 
  -2   9   5      859.67     1425.94    682.51 o 
  -1   9   5      303.37       91.17    754.60 o 
   0   9   5       57.25     -128.14    516.60 o 
   1   9   5      148.54      553.57    579.78 o 
   2   9   5      216.54     -158.37    627.99 o 
   3   9   5      116.26      287.20    477.29 o 
   4   9   5      262.71     1684.15    513.96 o 
   5   9   5      113.25      584.42    616.49 o 
   6   9   5     1880.91     4870.87    772.11 o 
   7   9   5      212.47      735.82    587.65 o 
   8   9   5     2144.44     2245.31    775.35 o 
   9   9   5       34.49      199.69   1026.53 o 
  10   9   5     1228.14     2002.96   1100.47 o 
  11   9   5       18.88     2879.41   1234.44 o 
  12   9   5      438.32      775.74   1161.11 o 
  13   9   5       23.19      680.80   1148.19 o 
 -12  10   5        0.15     -226.99    996.07 o 
 -11  10   5      117.95     -243.22    942.64 o 
 -10  10   5       50.62      257.67    886.51 o 
  -9  10   5      552.53      114.80    798.58 o 
  -8  10   5     1010.00     1530.43    831.46 o 
  -7  10   5     1838.04     1668.05    705.88 o 
  -6  10   5     9460.91     9589.31   1060.60 o 
  -5  10   5     5281.97     5523.35    695.14 o 
  -4  10   5    14126.54    13534.09   1334.06 o 
  -3  10   5    14465.06    14388.80   1059.78 o 
  -2  10   5    10577.54     8872.41   1288.27 o 
  -1  10   5    39035.60    39651.32   2777.08 o 
   0  10   5     6248.84     6534.06    840.44 o 
   1  10   5    39591.57    42171.44   1539.39 o 
   2  10   5      202.55     2812.61    617.55 o 
   3  10   5    30988.88    25941.91   1284.87 o 
   4  10   5      649.96     3815.03    942.15 o 
   5  10   5    17587.01    12572.40   1390.24 o 
   6  10   5      258.46     2125.62   1288.82 o 
   7  10   5     9902.12     8210.97   1236.78 o 
   8  10   5      206.91      944.72   1025.79 o 
   9  10   5     2270.22     2679.28   1128.45 o 
  10  10   5       77.09     -998.25    987.07 o 
  11  10   5      449.19      581.52   1317.04 o 
  12  10   5       21.66      692.72   1069.18 o 
 -12  11   5      208.58     1627.04   1182.41 o 
 -11  11   5      123.83      830.37   1065.85 o 
 -10  11   5      127.93      673.81    937.74 o 
  -9  11   5      102.14      563.13    901.31 o 
  -8  11   5        4.54      836.57    852.02 o 
  -7  11   5      631.86      932.66    919.77 o 
  -6  11   5       53.00     1247.83    807.72 o 
  -5  11   5     3046.49     3519.29    633.13 o 
  -4  11   5       20.21     1427.02    786.62 o 
  -3  11   5     6045.90     3749.23   1196.96 o 
  -2  11   5     1687.49     1267.87   1281.47 o 
  -1  11   5     1373.50       88.72    883.60 o 
   0  11   5     2200.27     1227.44    731.94 o 
   1  11   5     1173.26     2036.83    818.30 o 
   2  11   5     1783.63     1567.75    804.26 o 
   3  11   5     7048.80     8067.43   1059.19 o 
   4  11   5     2523.93     2904.84    798.90 o 
   5  11   5    11275.32     9533.76   1267.22 o 
   6  11   5      702.95     1826.06   1136.82 o 
   7  11   5     9770.79     7064.48   1230.10 o 
   8  11   5       64.43      152.57    906.13 o 
   9  11   5     3385.17     2759.19   1351.75 o 
  10  11   5      127.30      556.80   1127.06 o 
  11  11   5     1527.62     1975.43   1392.46 o 
  12  11   5        4.75      258.77   1286.76 o 
 -11  12   5       13.98      691.10   1237.33 o 
 -10  12   5     1215.11       80.37   1149.22 o 
  -9  12   5      191.29       88.44    906.36 o 
  -8  12   5     3967.76     3646.89   1093.60 o 
  -7  12   5      362.71      299.50    783.25 o 
  -6  12   5     6466.89     6347.59    935.09 o 
  -5  12   5      195.41      806.55    732.74 o 
  -4  12   5    12529.51    11858.50    945.52 o 
  -3  12   5      630.54      769.13    857.57 o 
  -2  12   5     8149.40     7017.09   1220.07 o 
  -1  12   5     4269.56     6391.59   1049.41 o 
   0  12   5     5558.57     4636.26    845.50 o 
   1  12   5     9927.60     8740.15   1937.50 o 
   2  12   5     5678.94     6697.42   1123.53 o 
   3  12   5     2377.38     3529.95   1004.79 o 
   4  12   5     1506.18     3048.10    948.49 o 
   5  12   5     2590.49     2770.15   1042.10 o 
   6  12   5     1005.83     1411.26   1031.80 o 
   7  12   5      796.27     1740.35   1747.15 o 
   8  12   5      540.78      894.90    994.75 o 
   9  12   5        7.68      123.99   1089.02 o 
  10  12   5       81.05      -37.82   1210.09 o 
  11  12   5       41.60      774.76   1587.39 o 
 -10  13   5     2090.70     1207.38   1278.20 o 
  -9  13   5       85.03      373.85   1138.04 o 
  -8  13   5     4559.25     4203.29   1387.18 o 
  -7  13   5       22.17     2016.55   1031.18 o 
  -6  13   5     4903.53     4253.67   1083.67 o 
  -5  13   5       11.02      314.77    795.72 o 
  -4  13   5     1402.83     1586.70    856.71 o 
  -3  13   5       89.47     -349.64    966.98 o 
  -2  13   5      266.20       93.38    869.20 o 
  -1  13   5       27.61     -146.40   1041.42 o 
   0  13   5      438.32    -1226.34   1152.80 o 
   1  13   5       84.11      -76.55    728.34 o 
   2  13   5       85.04       21.72    702.52 o 
   3  13   5       41.56      634.06    804.80 o 
   4  13   5        1.05      347.25    884.78 o 
   5  13   5      940.18     1162.08    934.39 o 
   6  13   5      335.41     -229.63    998.00 o 
   7  13   5     1007.72     3582.67   2012.28 o 
   8  13   5      747.69     1530.79   1171.44 o 
   9  13   5      750.58     1518.50   1188.73 o 
  10  13   5      730.12     2198.79   1400.44 o 
  -9  14   5      136.38      338.23   1009.35 o 
  -8  14   5       16.23      758.43   1124.09 o 
  -7  14   5      483.73     1080.69    807.09 o 
  -6  14   5      393.57     1107.84    909.97 o 
  -5  14   5     2720.29     3813.19   1253.41 o 
  -4  14   5     2894.00     2522.15   1917.10 o 
  -3  14   5    10299.10     8949.29   1487.11 o 
  -2  14   5     3004.59     3097.07   1262.35 o 
  -1  14   5    17013.79    15590.04   2450.77 o 
   0  14   5      794.67     1205.62   1203.29 o 
   1  14   5    20776.22    20914.24   1558.10 o 
   2  14   5       56.09     1956.48    931.84 o 
   3  14   5    15128.27    10744.03   1159.96 o 
   4  14   5      800.51     1895.05   1191.77 o 
   5  14   5     9742.63     8510.57   2879.05 o 
   6  14   5     2187.22     3341.31   1220.19 o 
   7  14   5     5992.23     5873.68   2175.44 o 
   8  14   5     1106.85     2029.51   1215.24 o 
   9  14   5     1703.75     2853.89   1297.68 o 
  -7  15   5      208.25      383.65   1073.99 o 
  -6  15   5      173.35      607.76   1040.33 o 
  -5  15   5      979.54     1514.86    983.03 o 
  -4  15   5      244.21     -503.07   1828.73 o 
  -3  15   5     1408.85      951.75   1876.31 o 
  -2  15   5      507.35      820.35   1211.86 o 
  -1  15   5      130.74      458.43   1144.98 o 
   0  15   5     2307.53     1568.60   1096.81 o 
   1  15   5      558.57      573.70    835.22 o 
   2  15   5     1190.41      489.08    802.83 o 
   3  15   5      992.44      868.23    903.72 o 
   4  15   5     1225.14      706.99   1045.60 o 
   5  15   5     1615.89     1070.61   1028.56 o 
   6  15   5      427.40     3188.37   2093.86 o 
   7  15   5     1637.27     -224.34   1849.12 o 
  -5  16   5      324.90     1436.39   1192.36 o 
  -4  16   5     6038.44     5193.86   2189.03 o 
  -3  16   5      274.91    -1339.25   1957.89 o 
  -2  16   5     5662.00     3528.43   1588.97 o 
  -1  16   5       23.31      -14.13   1451.89 o 
   0  16   5     3846.24     4107.55   1077.22 o 
   1  16   5       30.09      961.05   1149.05 o 
   2  16   5     1702.95     2020.68    941.81 o 
   3  16   5        6.69      903.42   1109.81 o 
   4  16   5      201.53     1689.87   1160.90 o 
   5  16   5       25.18      934.53   1509.21 o 
  -2  17   5        1.26    -1015.56   1479.74 o 
  -1  17   5      254.62     -896.91   1311.50 o 
   0  17   5      565.37      832.13   1209.10 o 
   1  17   5      289.46      -36.21   1115.11 o 
   2  17   5      569.36      503.82    880.80 o 
 -14   0   6       67.47    -1291.67   1210.09 o 
 -12   0   6      217.82      917.76   1366.45 o 
 -10   0   6      532.08      516.67   1257.67 o 
  -8   0   6     8114.85     6515.98    721.34 o 
  -6   0   6    38319.27    38083.83   1062.62 o 
  -4   0   6    44081.88    44367.39   1281.47 o 
  -2   0   6     1792.17     4933.69    277.64 o 
   0   0   6    74377.22    42787.06    661.31 o 
   2   0   6    18134.09    13562.49   1121.71 o 
   4   0   6   208633.47   160758.95   5696.92 o 
   6   0   6    69810.13    60771.23   1700.65 o 
   8   0   6    36373.58    38221.83   2947.04 o 
  10   0   6     3859.51     3122.26   1114.91 o 
  12   0   6       31.55      278.73   1760.74 o 
  14   0   6      121.03    -1060.53   1692.76 o 
 -15   1   6      172.93      -73.85   1250.36 o 
 -14   1   6      265.61     1152.76   1195.30 o 
 -13   1   6     1848.79     1971.49   1658.77 o 
 -12   1   6      380.28     1602.07   1132.12 o 
 -11   1   6     3492.95     3791.31   1160.37 o 
 -10   1   6       10.61     1096.61    864.16 o 
  -9   1   6     9049.39    11112.30    886.25 o 
  -8   1   6       70.04      288.90    389.39 o 
  -7   1   6    18547.53    16773.23    795.22 o 
  -6   1   6      380.00      341.21    273.12 o 
  -5   1   6    38453.03    31100.58   1321.14 o 
  -4   1   6     1619.10     1054.64    374.74 o 
  -3   1   6   110981.90    86180.27   3323.54 o 
  -2   1   6     2588.35     1801.04    271.90 o 
  -1   1   6      105.84      603.48    122.77 o 
   0   1   6        8.91       61.98    119.04 o 
   1   1   6      490.16      395.30    250.33 o 
   2   1   6      986.71     1057.89    232.26 o 
   3   1   6    89158.30    82883.16   4127.45 o 
   4   1   6     2706.22     3196.00    406.80 o 
   5   1   6     6104.06     9420.89    823.26 o 
   6   1   6     9271.30    10938.06    669.38 o 
   7   1   6     2476.60     4711.75    552.60 o 
   8   1   6     7393.15    11320.08    773.56 o 
   9   1   6     7843.86     9790.62    834.03 o 
  10   1   6     5840.85     6905.77    813.72 o 
  11   1   6     2421.02     3030.92    730.69 o 
  12   1   6     1246.11     1876.15    770.39 o 
  13   1   6     1407.23     1762.71   1151.43 o 
  14   1   6      447.60      912.40   1096.19 o 
  15   1   6      208.44      326.14    910.93 o 
 -15   2   6        0.32     1257.43   1210.09 o 
 -14   2   6       48.79      777.32   1066.60 o 
 -13   2   6       16.16      791.25   1043.19 o 
 -12   2   6       79.83     -353.62   1037.13 o 
 -11   2   6      552.24      273.22   1101.46 o 
 -10   2   6      368.73     -130.77   1151.79 o 
  -9   2   6     4722.87     3381.69    677.46 o 
  -8   2   6     6243.22     5060.00    486.68 o 
  -7   2   6    34573.82    37518.83   1830.02 o 
  -6   2   6     8663.36     6771.21    436.65 o 
  -5   2   6    71152.15    68153.88   3592.32 o 
  -4   2   6     7417.65     4176.97    595.15 o 
  -3   2   6   156213.92   120659.81  14029.17 o 
  -2   2   6    14020.88    26282.83    859.21 o 
  -1   2   6    88550.33    91841.13   1842.01 o 
   0   2   6     5471.12    11190.10    314.64 o 
   1   2   6    32549.97    38570.41   2920.16 o 
   2   2   6    10247.93    15605.96    519.08 o 
   3   2   6     5734.21    28498.22   1638.38 o 
   4   2   6     5511.65     4686.78    612.76 o 
   5   2   6     4610.24     7844.32   1256.97 o 
   6   2   6    19203.55    15114.10   1347.76 o 
   7   2   6     4512.50     4170.30    535.59 o 
   8   2   6     5861.42     7943.66    744.45 o 
   9   2   6       50.70      356.76    632.72 o 
  10   2   6      187.36       10.09    505.46 o 
  11   2   6      782.63      655.22    740.29 o 
  12   2   6       17.74       47.36    722.27 o 
  13   2   6      512.95      954.98   1031.19 o 
  14   2   6        5.03     -161.15   1042.44 o 
  15   2   6      179.55       60.45   1196.36 o 
 -15   3   6       36.44     1092.82   1085.22 o 
 -14   3   6      155.49     1031.63   1226.56 o 
 -13   3   6      465.92     1784.25   1258.77 o 
 -12   3   6      136.15     1122.28   1166.22 o 
 -11   3   6      165.23       25.81   1028.43 o 
 -10   3   6       12.02      690.16    635.15 o 
  -9   3   6     5314.62     5369.11    783.38 o 
  -8   3   6      298.80      310.62    559.80 o 
  -7   3   6     7970.10     8073.25    526.44 o 
  -6   3   6      519.09     1440.34    391.77 o 
  -5   3   6     1531.70     2053.57    435.67 o 
  -4   3   6     1311.10      866.92    331.62 o 
  -3   3   6     2984.82     3472.65    347.83 o 
  -2   3   6     3871.96     6173.32    837.00 o 
  -1   3   6   136895.00   138019.39   4800.67 o 
   0   3   6     9564.36    10099.29    379.62 o 
   1   3   6    59434.91    90295.09   6943.23 o 
   2   3   6    23634.22    19459.48   1236.36 o 
   3   3   6     2181.07     1681.94    324.55 o 
   4   3   6    10299.50     9911.85   1096.02 o 
   5   3   6     1251.70     1981.70    838.96 o 
   6   3   6    21311.93    19939.01    798.97 o 
   7   3   6     2223.79     2501.56    536.35 o 
   8   3   6    14491.29    12293.63    899.80 o 
   9   3   6      111.46      821.15    603.58 o 
  10   3   6    10175.83    10886.98    832.92 o 
  11   3   6       85.87      357.44    732.95 o 
  12   3   6     2066.82     3042.99    797.30 o 
  13   3   6      189.94      137.52    783.09 o 
  14   3   6      646.55     1077.52   1264.26 o 
  15   3   6      151.44      -53.16    972.05 o 
 -15   4   6        0.16      844.13   1399.38 o 
 -14   4   6      153.67     1522.48   1314.41 o 
 -13   4   6        2.73      191.95   1049.38 o 
 -12   4   6      168.13     1694.37   1120.00 o 
 -11   4   6      196.46     -277.06    890.22 o 
 -10   4   6        6.13     -388.42    718.05 o 
  -9   4   6      353.18     1064.59    719.85 o 
  -8   4   6      111.04      128.77    468.78 o 
  -7   4   6     3057.79     5773.85   1200.68 o 
  -6   4   6    11061.30    12028.58    843.87 o 
  -5   4   6    23566.96    22338.19   1262.86 o 
  -4   4   6    20436.85    23038.29   3206.43 o 
  -3   4   6    14101.12    13444.52    562.91 o 
  -2   4   6    81751.49    93150.01   3928.89 o 
  -1   4   6    31504.40    51444.25   1912.08 o 
   0   4   6   632821.00   683650.44  13032.57 o 
   1   4   6   131520.38   130091.22   5912.01 o 
   2   4   6   159841.30   137704.08   2720.00 o 
   3   4   6      958.27     5083.38    444.50 o 
   4   4   6    72438.92    75757.07   2020.38 o 
   5   4   6      526.30     4483.33   1249.07 o 
   6   4   6    32995.34    31991.03   1045.68 o 
   7   4   6      788.54     2559.31    622.11 o 
   8   4   6     5654.32     6701.44    743.88 o 
   9   4   6      160.11      309.07    604.11 o 
  10   4   6     2940.17     2849.37    684.66 o 
  11   4   6       38.29      -61.95    781.95 o 
  12   4   6      730.36      947.57    706.19 o 
  13   4   6      105.78      476.52    882.80 o 
  14   4   6      124.24     -457.03   1142.89 o 
  15   4   6       65.93     -163.16   1590.79 o 
 -15   5   6      260.97      887.85   1318.78 o 
 -14   5   6       97.49      -72.91   1166.05 o 
 -13   5   6     1570.93     2715.40   1193.96 o 
 -12   5   6      779.91     2588.81   1241.53 o 
 -11   5   6     4486.57     5491.59    977.82 o 
 -10   5   6     2477.74     4148.20    829.78 o 
  -9   5   6    26800.80    26382.77   2072.13 o 
  -8   5   6      340.86     1344.34    670.19 o 
  -7   5   6    25061.62    22907.16   1113.56 o 
  -6   5   6     2319.72     3625.05    499.58 o 
  -5   5   6    41764.23    39519.43   1538.59 o 
  -4   5   6    10243.38    11301.14    482.84 o 
  -3   5   6     7954.02     7146.17    534.06 o 
  -2   5   6     4754.45     6683.48    491.14 o 
  -1   5   6      182.49      525.69    423.51 o 
   0   5   6     3174.84     2023.80    378.81 o 
   1   5   6        1.50      245.53    331.39 o 
   2   5   6     5155.65     5985.30    376.50 o 
   3   5   6      948.39     2571.82    360.37 o 
   4   5   6     2661.98     5066.17    450.90 o 
   5   5   6        5.01     7043.29    795.26 o 
   6   5   6    16377.58    15427.25   1360.00 o 
   7   5   6     5079.83     8107.77    811.74 o 
   8   5   6     3631.31     3578.86    627.32 o 
   9   5   6     4307.76     7030.78    803.09 o 
  10   5   6      436.23     2048.36    837.33 o 
  11   5   6     2003.39     2008.29    765.13 o 
  12   5   6       94.37     1199.59    738.89 o 
  13   5   6      628.32      934.81   1136.73 o 
  14   5   6       11.78      632.24   1869.52 o 
  15   5   6      250.13     -611.84   1203.29 o 
 -14   6   6       13.25      235.08   1245.01 o 
 -13   6   6       88.26     -368.23   1324.50 o 
 -12   6   6      303.05     1470.25   1160.28 o 
 -11   6   6      705.27      882.13    862.65 o 
 -10   6   6      716.17     1373.63    832.06 o 
  -9   6   6     2623.67     2299.89    815.90 o 
  -8   6   6     2299.16     1263.57    737.59 o 
  -7   6   6    10283.45     8147.06    838.26 o 
  -6   6   6     3131.91     3122.95    545.20 o 
  -5   6   6    32834.61    29614.89   1344.81 o 
  -4   6   6    14250.25    12961.38    782.76 o 
  -3   6   6    49281.98    45950.45   2442.64 o 
  -2   6   6    11534.15    12200.05    763.59 o 
  -1   6   6    38144.89    30676.58   1659.36 o 
   0   6   6    40102.73    38198.25   1913.47 o 
   1   6   6     4978.00     7998.09    540.21 o 
   2   6   6    29848.20    27195.52   1337.43 o 
   3   6   6     6288.24    10911.52   1469.90 o 
   4   6   6    22968.88    23297.79   1128.49 o 
   5   6   6     1472.64     6557.19   1654.37 o 
   6   6   6     9718.91     8890.64    790.12 o 
   7   6   6      302.56     1941.20    590.87 o 
   8   6   6     7661.24     7386.17   1026.38 o 
   9   6   6        5.88      512.37    590.92 o 
  10   6   6     1615.27      816.87    838.69 o 
  11   6   6        0.44      221.34    873.03 o 
  12   6   6      378.84     1368.92   1098.95 o 
  13   6   6        8.22      487.22    980.61 o 
  14   6   6       97.73     -757.58   1012.25 o 
 -14   7   6      226.37      312.90   1012.54 o 
 -13   7   6       10.07      296.21   1346.05 o 
 -12   7   6      771.27     1426.86   1191.62 o 
 -11   7   6       16.79      815.63    846.13 o 
 -10   7   6      189.04     1217.38    929.66 o 
  -9   7   6      118.33      332.31    648.51 o 
  -8   7   6      252.96      559.31    623.30 o 
  -7   7   6      159.72     1290.53    711.18 o 
  -6   7   6     2505.87     2476.54    495.34 o 
  -5   7   6       13.75     1034.40    447.86 o 
  -4   7   6     4192.23     7229.20    825.71 o 
  -3   7   6      261.86      221.04    505.61 o 
  -2   7   6     8236.51     6859.41    667.91 o 
  -1   7   6      984.31       54.41    455.35 o 
   0   7   6      363.22       50.03    401.53 o 
   1   7   6     1505.14      745.51    540.34 o 
   2   7   6     7106.55     7763.43    568.83 o 
   3   7   6       50.30       65.11    364.04 o 
   4   7   6    32885.22    28570.59    886.25 o 
   5   7   6      304.31     1378.91    469.68 o 
   6   7   6    27412.54    26292.20   1157.08 o 
   7   7   6        2.87     1600.19    588.32 o 
   8   7   6    16362.23    12281.08   1011.66 o 
   9   7   6      169.39     1135.19    624.67 o 
  10   7   6     6201.04     4844.40   1649.48 o 
  11   7   6      142.79      693.58    932.54 o 
  12   7   6      882.15      687.91    975.70 o 
  13   7   6        3.72     -298.30   1094.02 o 
  14   7   6      304.48      464.58   1116.59 o 
 -14   8   6       68.34      516.67   1951.09 o 
 -13   8   6      117.39      666.67   1080.84 o 
 -12   8   6      129.12      402.79    755.33 o 
 -11   8   6      230.11      -69.33    804.71 o 
 -10   8   6      471.18      452.66    699.16 o 
  -9   8   6     3737.49     3845.53    892.82 o 
  -8   8   6      122.00      622.93    733.97 o 
  -7   8   6     7387.74     8114.68   1101.85 o 
  -6   8   6       44.64     1539.64    526.69 o 
  -5   8   6    14146.89    11293.38    645.38 o 
  -4   8   6     7611.10    10818.85   1388.46 o 
  -3   8   6    14542.66    13249.42    933.39 o 
  -2   8   6    18844.24    26787.69   2369.27 o 
  -1   8   6    10987.52    16747.63   1163.57 o 
   0   8   6    89052.80   101750.07   4488.02 o 
   1   8   6    73272.11    65940.97   3690.45 o 
   2   8   6    68193.03    73706.84   3860.20 o 
   3   8   6     3494.16     4849.40    580.59 o 
   4   8   6    47470.43    38316.13   1972.30 o 
   5   8   6     2883.20     3594.33    565.93 o 
   6   8   6    10415.99     9141.01   1306.91 o 
   7   8   6     1637.49     2330.48    686.89 o 
   8   8   6     4715.93     4662.93    795.92 o 
   9   8   6      454.95      785.69    893.77 o 
  10   8   6       16.03     -301.18    871.28 o 
  11   8   6       96.84      387.32   1069.14 o 
  12   8   6        7.36     -719.64   1060.53 o 
  13   8   6       22.16      638.91   1064.92 o 
 -13   9   6     1166.56     1167.02   1255.90 o 
 -12   9   6       87.36      991.59    954.50 o 
 -11   9   6     2684.31     2924.84   1050.77 o 
 -10   9   6      475.36     1821.48    835.67 o 
  -9   9   6     8121.45     6522.30   1062.70 o 
  -8   9   6      104.26     2159.39    870.16 o 
  -7   9   6     8931.76     7641.84    977.38 o 
  -6   9   6      203.43     2287.48    787.74 o 
  -5   9   6    13171.13    11076.52    804.45 o 
  -4   9   6     3993.58     4324.46    659.13 o 
  -3   9   6     6170.38     5406.52    782.73 o 
  -2   9   6     2920.57     3219.39    888.61 o 
  -1   9   6     1872.92     2082.97    846.79 o 
   0   9   6      125.65      639.70    603.56 o 
   1   9   6     1172.67     1145.66    666.22 o 
   2   9   6        4.89     1012.44    524.19 o 
   3   9   6      204.36     1478.48    555.82 o 
   4   9   6      518.52     1002.78    500.28 o 
   5   9   6       50.65     2466.66    724.29 o 
   6   9   6        2.31     1255.07    655.16 o 
   7   9   6      192.23      765.18    645.54 o 
   8   9   6        0.04     2363.95    869.70 o 
   9   9   6     1292.10     1624.65   1223.40 o 
  10   9   6       44.71     -465.06    959.26 o 
  11   9   6      785.24     1589.68   1088.64 o 
  12   9   6       12.99     -650.78   1201.19 o 
  13   9   6      381.62      403.94   1947.70 o 
 -12  10   6       94.20      -46.37    974.34 o 
 -11  10   6       21.39      877.41    896.39 o 
 -10  10   6      122.80      236.65    943.02 o 
  -9  10   6      146.52     -306.66    812.51 o 
  -8  10   6      241.31      418.95    822.48 o 
  -7  10   6     2991.01     2149.04    715.99 o 
  -6  10   6     4181.12     4428.66    857.34 o 
  -5  10   6    12559.74    11918.94    771.52 o 
  -4  10   6     6616.98     7289.25    754.11 o 
  -3  10   6     9474.92     9231.19    986.17 o 
  -2  10   6    18504.08    19378.61   1764.14 o 
  -1  10   6    10619.22     9009.75   1214.84 o 
   0  10   6    26072.94    20568.84   2069.27 o 
   1  10   6     5715.53     6859.68    775.18 o 
   2  10   6    35443.25    35233.26   1223.47 o 
   3  10   6        5.63     3527.78    686.22 o 
   4  10   6    30038.19    29266.66   5863.48 o 
   5  10   6       75.00     1222.96    666.30 o 
   6  10   6    12279.25    13652.05   1386.02 o 
   7  10   6      374.10     1318.81    953.68 o 
   8  10   6     5419.27     4960.85    918.37 o 
   9  10   6      168.94      664.89   1037.19 o 
  10  10   6      492.72     1279.88   1149.60 o 
  11  10   6       50.26      347.28   1136.18 o 
  12  10   6       80.13      142.09   1196.98 o 
 -12  11   6      422.63     -351.27   1268.82 o 
 -11  11   6      159.12       44.30   1077.90 o 
 -10  11   6      194.92       65.48   1040.23 o 
  -9  11   6       18.06      374.61    823.92 o 
  -8  11   6      149.38      412.15    839.22 o 
  -7  11   6       60.75      648.05    694.31 o 
  -6  11   6     1340.14     1045.94    743.08 o 
  -5  11   6      477.38      898.05    660.71 o 
  -4  11   6     5328.11     6686.64   1042.60 o 
  -3  11   6      364.13      415.73    816.53 o 
  -2  11   6     7686.02     7145.66   1149.32 o 
  -1  11   6     6753.13     9017.25   1278.66 o 
   0  11   6       31.16     -252.18    607.94 o 
   1  11   6     5951.77     6185.14    736.25 o 
   2  11   6     4556.96     6036.49    904.84 o 
   3  11   6     1476.34      900.60    683.69 o 
   4  11   6    13327.60    14720.43   1594.19 o 
   5  11   6      165.09      696.25    931.98 o 
   6  11   6    11541.57    10563.92   2794.08 o 
   7  11   6       33.98      260.51    951.04 o 
   8  11   6     5278.75     5801.77   1408.25 o 
   9  11   6       22.89     -378.40   1025.34 o 
  10  11   6     3014.56     1928.09   1190.76 o 
  11  11   6      111.92     1475.35   1240.10 o 
  12  11   6      440.45      991.53   1294.12 o 
 -11  12   6      293.15      526.30   1289.89 o 
 -10  12   6      145.12       37.91    942.60 o 
  -9  12   6     2194.88     2435.90   1010.37 o 
  -8  12   6      443.47      501.21    811.00 o 
  -7  12   6     5165.92     4208.02    928.73 o 
  -6  12   6      228.88     1093.80    953.90 o 
  -5  12   6     9044.16     9426.01   1110.08 o 
  -4  12   6        3.99     1641.02   1163.85 o 
  -3  12   6    13446.20    11729.25   1560.20 o 
  -2  12   6     4225.40     4820.95   1346.05 o 
  -1  12   6     8840.92     9338.47   1034.90 o 
   0  12   6     6906.96     6369.63    990.43 o 
   1  12   6    16580.70    14865.33   1335.35 o 
   2  12   6     9477.26     9119.00   1083.11 o 
   3  12   6     4797.74     6415.92    947.16 o 
   4  12   6     2441.89     1721.56    940.55 o 
   5  12   6     3559.07     4767.75   1150.74 o 
   6  12   6      377.10     1986.69   1206.40 o 
   7  12   6     1302.84     1605.28   1197.62 o 
   8  12   6      417.74      739.52   1059.20 o 
   9  12   6      257.95      -10.84    966.72 o 
  10  12   6        1.10      358.86   1041.39 o 
  11  12   6       17.39      371.72   1055.15 o 
 -10  13   6       16.48      276.54   1214.84 o 
  -9  13   6     3254.77     2014.39   1012.29 o 
  -8  13   6       59.69      622.06    837.29 o 
  -7  13   6     6421.25     6638.30   1103.56 o 
  -6  13   6       11.58     1173.53    793.02 o 
  -5  13   6     4068.49     3560.41    865.76 o 
  -4  13   6        8.94     1916.41    791.71 o 
  -3  13   6     1012.88     1220.99   1029.74 o 
  -2  13   6      151.55     -434.78    852.03 o 
  -1  13   6       77.89     -353.30    768.04 o 
   0  13   6      513.60     -365.67    898.26 o 
   1  13   6      266.87     -297.76   1003.48 o 
   2  13   6      194.58      766.60    981.44 o 
   3  13   6      332.08      786.53    751.97 o 
   4  13   6     1500.80      285.95    917.56 o 
   5  13   6      284.18      392.50    891.24 o 
   6  13   6     1404.20     1166.89   1256.88 o 
   7  13   6      420.86      339.91   1821.93 o 
   8  13   6      675.13      833.24   1240.68 o 
   9  13   6      491.13     1276.96   1108.11 o 
  10  13   6      409.13     1129.29   1220.07 o 
  -9  14   6      151.41     -143.09   1070.42 o 
  -8  14   6       85.54      125.90    930.72 o 
  -7  14   6       97.90      648.55    929.19 o 
  -6  14   6      410.22     1237.11    812.05 o 
  -5  14   6     1398.76      909.45    870.60 o 
  -4  14   6     4326.27     3813.81   1624.78 o 
  -3  14   6     3945.87     2528.84   1230.84 o 
  -2  14   6    12686.52    15264.94   1730.05 o 
  -1  14   6     2660.46     2751.00   1415.53 o 
   0  14   6    20813.98    22639.26   1994.18 o 
   1  14   6      182.79     1468.29    916.89 o 
   2  14   6    18455.56    16459.79   2144.25 o 
   3  14   6      651.48     2057.17   1015.59 o 
   4  14   6    10352.60     8396.06   1369.08 o 
   5  14   6     2245.22     1893.91   1166.62 o 
   6  14   6     5599.77     4725.64   1280.50 o 
   7  14   6     1107.96     2019.08   1896.71 o 
   8  14   6     3812.67     3353.76   1280.28 o 
   9  14   6      563.84       26.92   1019.06 o 
  -7  15   6      537.17     2233.90   1153.58 o 
  -6  15   6      135.30     -495.89    909.02 o 
  -5  15   6      264.00     1133.92    989.70 o 
  -4  15   6     1152.12      237.94   1427.63 o 
  -3  15   6      260.68     1173.50   1127.07 o 
  -2  15   6      438.00     -634.21   1169.43 o 
  -1  15   6     1340.59     1687.90   1264.24 o 
   0  15   6       28.48      389.15    812.87 o 
   1  15   6      927.39      699.56    986.34 o 
   2  15   6      421.13      300.65    796.63 o 
   3  15   6     1368.11      959.64    945.99 o 
   4  15   6     1396.18     1306.02   1386.34 o 
   5  15   6      492.10      310.07    992.65 o 
   6  15   6     1869.11     2039.47   1998.68 o 
   7  15   6       80.63      808.99   1563.60 o 
  -5  16   6     4873.77     3371.93   1753.95 o 
  -4  16   6      436.78     3324.34   2223.02 o 
  -3  16   6     7291.34     7002.19   2501.75 o 
  -2  16   6      121.89      827.55   1308.41 o 
  -1  16   6     6434.22     5890.41   1721.89 o 
   0  16   6       54.95     1215.67   1191.87 o 
   1  16   6     3570.10     3520.00   1133.48 o 
   2  16   6      222.83      847.56    914.85 o 
   3  16   6      848.13     1659.59   1040.37 o 
   4  16   6        5.61     1391.36   1130.77 o 
   5  16   6      257.73       82.00   1317.52 o 
  -1  17   6      226.74     1840.11    990.28 o 
   0  17   6      217.20       55.80   1488.41 o 
   1  17   6      560.98     -229.53   1097.69 o 
 -15   0   7      118.92       81.58   1713.16 o 
 -13   0   7      112.52      475.88   1842.32 o 
 -11   0   7      116.00     -326.32   1298.46 o 
  -9   0   7      590.64     2080.26   1291.67 o 
  -7   0   7     6189.27     4425.65   1210.09 o 
  -5   0   7    18600.40    15540.49   4517.43 o 
  -3   0   7    45836.25    41282.61    785.37 o 
  -1   0   7   232725.58   192525.56   2241.85 o 
   1   0   7   258710.81   186879.08   4612.60 o 
   3   0   7    95186.91    94848.48   7393.08 o 
   5   0   7    61254.91    75317.61   1824.35 o 
   7   0   7    36991.96    39481.11   3100.00 o 
   9   0   7     7192.38     8496.24   1417.43 o 
  11   0   7     1888.44     2503.35   1097.51 o 
  13   0   7      529.82     2692.10   1889.91 o 
  15   0   7       98.60      380.70   1835.52 o 
 -15   1   7      119.27      409.27    979.45 o 
 -14   1   7      379.38      727.53   1189.01 o 
 -13   1   7      266.59     2200.19   1235.80 o 
 -12   1   7     1658.11     2423.71   1207.93 o 
 -11   1   7      935.07     1780.96   1266.77 o 
 -10   1   7     6249.44     5404.66   1066.01 o 
  -9   1   7      545.22     3015.59    792.50 o 
  -8   1   7    29331.33    27430.50   1906.55 o 
  -7   1   7       13.50      301.48    536.74 o 
  -6   1   7    21426.32    18461.00   1045.02 o 
  -5   1   7     1482.26     1614.97    453.33 o 
  -4   1   7     1770.18     1205.34    352.04 o 
  -3   1   7      467.02      478.77    531.06 o 
  -2   1   7     1256.84      557.02    287.63 o 
  -1   1   7      427.35      138.75    152.38 o 
   0   1   7      834.85      925.32    152.55 o 
   1   1   7     1344.22      984.77    310.07 o 
   2   1   7     4308.71     4257.44    314.89 o 
   3   1   7     8345.53     6039.00    685.30 o 
   4   1   7     2055.03     1730.02    370.15 o 
   5   1   7    15832.98    16079.19    681.10 o 
   6   1   7      872.91     1755.04    493.61 o 
   7   1   7    10474.17    12356.50    751.65 o 
   8   1   7     2599.14     4001.98    561.27 o 
   9   1   7     7841.58    11288.05    835.88 o 
  10   1   7     2147.48     3595.86    754.90 o 
  11   1   7     4009.39     5574.79    782.55 o 
  12   1   7      633.48     1551.11    836.56 o 
  13   1   7      775.68      413.66    950.49 o 
  14   1   7      338.92     1625.34   1161.37 o 
  15   1   7      112.15      -38.13   1210.67 o 
 -15   2   7        0.24      558.14   1045.20 o 
 -14   2   7        0.78      148.38   1023.81 o 
 -13   2   7       97.95     1145.63   1092.46 o 
 -12   2   7      284.97      539.64    950.02 o 
 -11   2   7        3.80     -392.13   1216.61 o 
 -10   2   7     2824.63     2344.93   1275.70 o 
  -9   2   7      754.31      537.75    556.75 o 
  -8   2   7    19744.04    15141.37   1536.26 o 
  -7   2   7      985.71     1249.47    386.61 o 
  -6   2   7    55290.43    49290.67   2965.31 o 
  -5   2   7     2334.94     1615.66    502.59 o 
  -4   2   7    90186.55    70371.40   1394.99 o 
  -3   2   7     3337.77     3103.95    606.36 o 
  -2   2   7   149189.41   124898.87   5555.36 o 
  -1   2   7     2884.41     2619.69    272.40 o 
   0   2   7    86970.14    81230.68   3697.03 o 
   1   2   7     5449.11     4443.82    920.83 o 
   2   2   7   131612.36   118897.72   4881.68 o 
   3   2   7     9160.61     7976.47    595.25 o 
   4   2   7    20412.76    21868.38    787.60 o 
   5   2   7     3146.63     4530.26    813.23 o 
   6   2   7      140.56     3684.98   1573.60 o 
   7   2   7     3579.24     8046.85    653.58 o 
   8   2   7     1111.31     1847.14    534.65 o 
   9   2   7      220.45     1607.34    602.48 o 
  10   2   7      577.50       41.09    668.16 o 
  11   2   7      242.73       14.24    685.96 o 
  12   2   7      695.11      317.58    748.28 o 
  13   2   7      101.51      600.92   1040.37 o 
  14   2   7      440.85      183.02    886.66 o 
  15   2   7        2.68     -545.82    864.80 o 
 -15   3   7      111.78      733.09   1073.15 o 
 -14   3   7      217.39      575.61   1085.98 o 
 -13   3   7      311.11      612.26   1247.48 o 
 -12   3   7      532.38      535.05   1058.15 o 
 -11   3   7      902.84     2400.04   1346.98 o 
 -10   3   7      904.76     2178.55    773.26 o 
  -9   3   7       87.28      629.03    592.34 o 
  -8   3   7     7402.12     8089.09    755.98 o 
  -7   3   7      116.00      865.80    339.72 o 
  -6   3   7     3086.68     2714.41    372.39 o 
  -5   3   7       29.38     1549.51    823.12 o 
  -4   3   7    10811.31     5849.37    378.76 o 
  -3   3   7     1914.28     2914.06    354.90 o 
  -2   3   7    40138.13    33707.01    690.83 o 
  -1   3   7    22633.50    23567.30    556.29 o 
   0   3   7     2331.99     1663.85    247.02 o 
   1   3   7   100087.01    80385.13   2393.28 o 
   2   3   7      368.71     7077.73    901.76 o 
   3   3   7     1432.83     1076.06    317.38 o 
   4   3   7     6160.81     4485.76    480.35 o 
   5   3   7    27077.91    21175.91   1046.98 o 
   6   3   7      481.06      987.65    431.04 o 
   7   3   7    17224.56    16362.67   1146.09 o 
   8   3   7       54.61     1113.29    567.87 o 
   9   3   7    12274.00    10562.70    826.48 o 
  10   3   7      565.85     2675.07    706.21 o 
  11   3   7     5673.73     6462.23    818.30 o 
  12   3   7      526.20      761.01    853.55 o 
  13   3   7     1094.84     2410.00   1020.13 o 
  14   3   7      203.29     1983.55   1097.71 o 
  15   3   7      369.83     -387.50   1577.19 o 
 -15   4   7       48.00      332.35   1133.34 o 
 -14   4   7        0.49       29.28   1021.05 o 
 -13   4   7       74.71      154.68   1047.02 o 
 -12   4   7      188.11      597.99   1306.73 o 
 -11   4   7       28.59     -106.16    898.12 o 
 -10   4   7       53.53      894.82    696.28 o 
  -9   4   7       96.97      392.72    628.09 o 
  -8   4   7     6301.94     5506.04    814.25 o 
  -7   4   7     1679.69     1474.15    721.31 o 
  -6   4   7     8319.58     9621.70    837.63 o 
  -5   4   7     2117.06     6871.20   1751.81 o 
  -4   4   7     8773.11     9151.57    704.18 o 
  -3   4   7    42798.36    50259.68   2683.69 o 
  -2   4   7    11262.75     8985.11    474.24 o 
  -1   4   7    32899.00    54170.99   2254.89 o 
   0   4   7    60184.37    73158.58   2018.81 o 
   1   4   7   158328.59   148530.91   4764.91 o 
   2   4   7     3875.78     5080.87    627.99 o 
   3   4   7   132766.98   119366.55   1680.97 o 
   4   4   7    21242.24    14447.78    606.43 o 
   5   4   7    42002.46    36912.38   1101.60 o 
   6   4   7      620.02     1162.58    510.25 o 
   7   4   7    32490.65    24339.84    977.57 o 
   8   4   7       30.16      364.66    517.34 o 
   9   4   7     5487.84     5449.67    809.52 o 
  10   4   7       46.39      147.47    667.89 o 
  11   4   7      807.86      818.02    710.05 o 
  12   4   7       78.34      361.33    818.75 o 
  13   4   7        4.68      717.52    990.88 o 
  14   4   7      103.16    -1359.65   1787.94 o 
  15   4   7       33.50    -1271.27   1094.52 o 
 -15   5   7       56.38     1039.96   1129.70 o 
 -14   5   7      523.78     1262.12   1514.69 o 
 -13   5   7      251.10      -47.40   1223.07 o 
 -12   5   7     4762.67     6506.88   1634.98 o 
 -11   5   7     1844.72     1342.13   1002.81 o 
 -10   5   7     8399.69     7297.81    939.69 o 
  -9   5   7      315.34     2054.47   1081.92 o 
  -8   5   7    11890.36    11930.92    964.72 o 
  -7   5   7      124.98      999.53    632.89 o 
  -6   5   7    29672.69    25137.96   2952.13 o 
  -5   5   7     3157.62     4354.73    469.84 o 
  -4   5   7    20170.52    15376.11    965.50 o 
  -3   5   7     4366.85     6547.08    487.41 o 
  -2   5   7     7040.64     6599.53    458.59 o 
  -1   5   7     3109.09     4490.86    616.25 o 
   0   5   7      501.11      289.09    363.01 o 
   1   5   7     1415.52     1518.48    364.48 o 
   2   5   7       48.40     1129.50    394.03 o 
   3   5   7     5607.03     8383.83    498.45 o 
   4   5   7    11597.12    10783.67    557.77 o 
   5   5   7     9050.64     7480.44    805.43 o 
   6   5   7     1255.51     3652.45    917.73 o 
   7   5   7     4793.39     5111.53    823.05 o 
   8   5   7     3371.63     3951.00    637.89 o 
   9   5   7     2378.73     3118.03    662.22 o 
  10   5   7     4009.27     4524.70    735.53 o 
  11   5   7      402.95     1370.49    775.25 o 
  12   5   7     1046.84     1333.04    887.14 o 
  13   5   7        4.32      676.84   1121.72 o 
  14   5   7      503.41     2467.76   1638.38 o 
  15   5   7        4.73     -339.91   1257.67 o 
 -14   6   7       29.59     -763.17    988.94 o 
 -13   6   7       60.57     -207.21   1080.32 o 
 -12   6   7      254.79     1145.37   1220.97 o 
 -11   6   7       50.73      207.15    718.79 o 
 -10   6   7      351.45      479.61    776.64 o 
  -9   6   7     1128.02     1684.05    660.09 o 
  -8   6   7     5066.61     4695.75    819.98 o 
  -7   6   7     3548.30     2766.83    693.56 o 
  -6   6   7    28767.37    26241.77    877.43 o 
  -5   6   7     9889.49    10836.20   1471.86 o 
  -4   6   7    61843.50    58489.61   1707.36 o 
  -3   6   7     6322.46     8892.17    856.62 o 
  -2   6   7    69192.36    61681.16   2368.46 o 
  -1   6   7    16207.32    13632.51   2188.34 o 
   0   6   7    25038.49    26741.39    979.23 o 
   1   6   7    30466.81    26009.97   1343.35 o 
   2   6   7    15256.64    22843.71   1637.69 o 
   3   6   7     9262.00    12847.10   1269.73 o 
   4   6   7     4167.26    16238.37    705.20 o 
   5   6   7    18177.99    17901.85    755.83 o 
   6   6   7       31.95     3722.17   1515.00 o 
   7   6   7    14576.99    13491.79    819.93 o 
   8   6   7      608.15     1498.34    597.48 o 
   9   6   7     4413.18     3745.86    724.05 o 
  10   6   7       34.97      613.12    752.01 o 
  11   6   7      121.59      247.60   1011.63 o 
  12   6   7       48.47     2071.86   1131.62 o 
  13   6   7       83.40     -369.05   1076.84 o 
  14   6   7       21.75      -19.77   1076.43 o 
 -14   7   7        6.79      900.02   1279.94 o 
 -13   7   7      616.64     2472.44   1362.14 o 
 -12   7   7        9.22      758.67   1419.97 o 
 -11   7   7      501.90      862.80    931.04 o 
 -10   7   7       55.09      509.16    829.61 o 
  -9   7   7      273.68      809.72    734.05 o 
  -8   7   7     1137.91     2425.74    736.79 o 
  -7   7   7      111.68      952.28    857.39 o 
  -6   7   7      593.46     1782.19    525.05 o 
  -5   7   7     1206.00     4748.88    645.59 o 
  -4   7   7      257.34      435.80    413.20 o 
  -3   7   7     2163.50     2162.15    490.00 o 
  -2   7   7     2768.53     2118.10    532.69 o 
  -1   7   7       77.36      230.35    493.70 o 
   0   7   7     7440.25     7992.07    712.79 o 
   1   7   7      451.06      331.76    380.31 o 
   2   7   7     1245.75     1561.03    429.10 o 
   3   7   7     6966.05     6790.96    525.36 o 
   4   7   7     2321.93     3790.21    473.52 o 
   5   7   7    37728.14    36350.71   1435.71 o 
   6   7   7     1273.90     2784.46    675.26 o 
   7   7   7    29520.99    26567.04   1600.41 o 
   8   7   7       94.76     1953.16    682.05 o 
   9   7   7    10920.51     9514.00    875.67 o 
  10   7   7      137.90     -165.63    817.23 o 
  11   7   7     3482.87     4421.32   1398.76 o 
  12   7   7        6.06      -45.14   1033.66 o 
  13   7   7      497.01      181.46    906.32 o 
  14   7   7       32.32     1051.45   1326.91 o 
 -13   8   7       80.72     -991.18   1250.67 o 
 -12   8   7       71.94     -791.54    927.76 o 
 -11   8   7       15.46      540.42    961.59 o 
 -10   8   7     1187.20     -631.75    805.87 o 
  -9   8   7     1314.01     1411.12    810.14 o 
  -8   8   7     4797.62     4508.88    879.49 o 
  -7   8   7      400.60      840.10    729.43 o 
  -6   8   7    12155.40    10928.64   1000.89 o 
  -5   8   7     2529.69     3794.97    543.33 o 
  -4   8   7    20235.93    22885.03   1520.92 o 
  -3   8   7     7752.12     7920.94    817.44 o 
  -2   8   7    25326.04    32568.76   2095.51 o 
  -1   8   7    51307.89    80268.87   2350.11 o 
   0   8   7    30184.41    41803.53   1904.94 o 
   1   8   7   139871.50   144010.61   6447.74 o 
   2   8   7    38558.26    48515.86   1479.71 o 
   3   8   7    25964.21    26892.41   2094.62 o 
   4   8   7     6887.82     8188.61    627.97 o 
   5   8   7    18173.84    16402.40    799.50 o 
   6   8   7     3559.62     4722.78    783.64 o 
   7   8   7     4605.00     5921.94    780.49 o 
   8   8   7     1236.39     1497.24    733.76 o 
   9   8   7      253.98     1968.38    927.03 o 
  10   8   7      258.37     -232.06   1162.50 o 
  11   8   7       42.28     -812.76   1198.49 o 
  12   8   7      104.95       15.53   1105.21 o 
  13   8   7        3.07      475.65    963.11 o 
 -13   9   7       16.06      397.63   1483.15 o 
 -12   9   7     1473.22     2367.43    902.23 o 
 -11   9   7      117.55      724.42   1250.88 o 
 -10   9   7     3474.98     4642.22   1281.66 o 
  -9   9   7      471.02     1480.38    960.73 o 
  -8   9   7    13311.22    14764.96   1256.22 o 
  -7   9   7       17.50      447.27    770.02 o 
  -6   9   7    23365.51    22466.30   1367.87 o 
  -5   9   7     1530.97     1848.41    521.46 o 
  -4   9   7    10427.76    10225.11    789.46 o 
  -3   9   7     4135.15     4550.70    733.19 o 
  -2   9   7     2532.81     1512.02    594.81 o 
  -1   9   7     2646.95     2279.08    876.51 o 
   0   9   7       90.38      -38.37    560.24 o 
   1   9   7       10.03      505.09    559.92 o 
   2   9   7      870.28      -28.01    439.85 o 
   3   9   7      618.43      921.37    481.75 o 
   4   9   7       23.78     2184.02    499.97 o 
   5   9   7       70.47      190.59    581.75 o 
   6   9   7        2.12     2310.76    719.51 o 
   7   9   7       20.73      567.87   1485.42 o 
   8   9   7     1313.68     1281.02    772.96 o 
   9   9   7       21.53     1940.23   1069.67 o 
  10   9   7      279.52     1120.76   1305.26 o 
  11   9   7       96.60     1411.84   1185.57 o 
  12   9   7      274.73      280.05   1071.33 o 
  13   9   7        9.48     -394.94   1062.33 o 
 -12  10   7        7.29     -384.63    791.19 o 
 -11  10   7        7.93       34.59    917.14 o 
 -10  10   7       16.23      506.47    841.94 o 
  -9  10   7       42.72       18.11    863.84 o 
  -8  10   7      577.46     1318.12    944.07 o 
  -7  10   7      164.52     1101.64    820.33 o 
  -6  10   7     6850.96     5197.43    833.10 o 
  -5  10   7     3551.03     3825.27    613.31 o 
  -4  10   7    10330.88    10063.34    979.28 o 
  -3  10   7    17320.29    18263.86   1345.09 o 
  -2  10   7    16707.15    14746.26   2083.66 o 
  -1  10   7    25189.55    25666.82   2865.46 o 
   0  10   7    12267.28    12864.25   1049.69 o 
   1  10   7    21947.47    24670.33   1484.62 o 
   2  10   7     4181.82     7590.30    757.43 o 
   3  10   7    29687.98    24078.69   1037.43 o 
   4  10   7      178.69     2139.48   1131.91 o 
   5  10   7    13682.69    14525.05   1458.22 o 
   6  10   7      595.31      865.71   1069.18 o 
   7  10   7     8663.95     8580.54   1374.72 o 
   8  10   7      153.79      733.33    796.05 o 
   9  10   7     1204.37     1204.55   1230.48 o 
  10  10   7       93.78     1328.43   1267.87 o 
  11  10   7      233.56      768.35   1016.69 o 
  12  10   7        1.52     -545.15   1351.28 o 
 -12  11   7       85.51     -381.57    881.81 o 
 -11  11   7      337.13      507.91    921.97 o 
 -10  11   7      207.52     1439.33    959.58 o 
  -9  11   7      555.54     2403.54   1075.74 o 
  -8  11   7       79.06      258.42    855.89 o 
  -7  11   7        1.41     1191.89   1055.44 o 
  -6  11   7        3.03      372.38    771.36 o 
  -5  11   7     2628.81     3161.58    823.29 o 
  -4  11   7       93.93      505.69    616.17 o 
  -3  11   7     3854.81     4319.80    834.75 o 
  -2  11   7       48.59     1639.63    947.39 o 
  -1  11   7     1681.07     1399.80    757.28 o 
   0  11   7     6036.78     6804.00    983.60 o 
   1  11   7     2297.96     3267.73    779.55 o 
   2  11   7      828.70     1816.01    853.85 o 
   3  11   7     8482.46     9832.43   1189.61 o 
   4  11   7     1604.97     2203.07    934.89 o 
   5  11   7    13206.52    11975.15   1482.28 o 
   6  11   7        6.18      803.61    974.01 o 
   7  11   7    10688.28     9180.01   1360.93 o 
   8  11   7       80.02     1410.40   1061.56 o 
   9  11   7     3583.65     2968.26   1614.58 o 
  10  11   7       80.03      878.89   1383.44 o 
  11  11   7     1731.72     1707.07   1127.07 o 
  12  11   7       18.19     1002.22   1468.42 o 
 -11  12   7        4.41     -243.03    784.51 o 
 -10  12   7     1144.76     1808.17    957.94 o 
  -9  12   7      301.97      414.12   1068.31 o 
  -8  12   7     2420.06     2230.33    965.13 o 
  -7  12   7      275.02      994.44    966.31 o 
  -6  12   7     8111.63     6640.66    938.22 o 
  -5  12   7      171.49     1803.58    782.01 o 
  -4  12   7    13117.89    13352.19   1026.87 o 
  -3  12   7       17.07     1470.76   1036.07 o 
  -2  12   7    18122.30    20641.09   1796.20 o 
  -1  12   7     4028.86     6760.51   1043.10 o 
   0  12   7    17849.35    15944.25   1203.61 o 
   1  12   7    12285.65    12302.32   1228.02 o 
   2  12   7    20080.76    22663.55   1533.27 o 
   3  12   7     5881.83     5866.56   1004.67 o 
   4  12   7     5029.34     6414.37   1402.09 o 
   5  12   7     1702.99     2202.24   1214.16 o 
   6  12   7     2166.61     1634.05   1070.62 o 
   7  12   7     1205.19      709.15    910.48 o 
   8  12   7      778.22      852.62   1097.92 o 
   9  12   7        8.72      156.97    955.70 o 
  10  12   7      226.86     -295.16    973.74 o 
  11  12   7        3.03      281.39   1075.65 o 
 -10  13   7     1359.94      556.20   1082.65 o 
  -9  13   7       21.16      909.91    902.70 o 
  -8  13   7     4448.63     3513.53   1118.22 o 
  -7  13   7      232.47      796.89    804.85 o 
  -6  13   7     4840.33     4671.25   1018.13 o 
  -5  13   7       22.25     1363.39    947.79 o 
  -4  13   7     2533.94     3379.86   1114.53 o 
  -3  13   7       53.64      918.44   1071.33 o 
  -2  13   7      621.36      -40.02   1191.36 o 
  -1  13   7      623.56      592.74    731.88 o 
   0  13   7      528.42      116.13    908.16 o 
   1  13   7      596.10      183.14    978.54 o 
   2  13   7      197.36      505.81    797.88 o 
   3  13   7     1058.30     1036.11    789.17 o 
   4  13   7      140.93      976.16   1056.42 o 
   5  13   7      843.03      275.96    897.54 o 
   6  13   7        0.40      156.04   1223.40 o 
   7  13   7     1173.94     1250.88   1876.31 o 
   8  13   7      442.89     -345.82   1041.30 o 
   9  13   7      304.09      807.29   1050.20 o 
  10  13   7      282.04      127.19   1049.94 o 
  -9  14   7       49.88      -59.90   1309.69 o 
  -8  14   7       15.61      567.43    838.73 o 
  -7  14   7      105.47      876.44   1004.48 o 
  -6  14   7      581.91      930.10    871.30 o 
  -5  14   7      759.79     1328.43   1118.63 o 
  -4  14   7     2647.74     2941.26   1006.71 o 
  -3  14   7     5835.25     6023.71   1517.58 o 
  -2  14   7     4309.16     3774.31   1280.52 o 
  -1  14   7    11396.85    13409.43   1681.16 o 
   0  14   7      990.26     3230.79   1001.01 o 
   1  14   7    18943.51    16517.14   2368.90 o 
   2  14   7       75.23     2519.16   1004.05 o 
   3  14   7    11315.79    11242.29   1399.40 o 
   4  14   7     1699.31     1650.14   1170.63 o 
   5  14   7     8517.93     7406.45   1324.29 o 
   6  14   7     1046.46     1032.26   1099.60 o 
   7  14   7     4542.88     6070.83   2202.63 o 
   8  14   7      690.34      910.27   1131.58 o 
   9  14   7     1560.66      362.45   1045.99 o 
  -7  15   7       19.98      264.18   1019.23 o 
  -6  15   7      537.34     1319.69   1150.38 o 
  -5  15   7      147.41      392.94    958.50 o 
  -4  15   7      446.84      172.18    811.00 o 
  -3  15   7     1257.28     1474.12   1128.56 o 
  -2  15   7      714.43      580.58   1388.62 o 
  -1  15   7      265.16     -802.19   1577.19 o 
   0  15   7     1433.44     1655.87    866.48 o 
   1  15   7      103.02     -194.05   1049.45 o 
   2  15   7      997.57      616.64    825.41 o 
   3  15   7      821.42      118.25    963.09 o 
   4  15   7      292.11      759.97   1364.33 o 
   5  15   7     1614.65      693.25   1084.32 o 
   6  15   7       89.67     1516.01   1998.68 o 
   7  15   7     1982.16     2073.46   1617.98 o 
  -5  16   7      468.15       33.99   1522.81 o 
  -4  16   7     7865.66     4398.46   1917.10 o 
  -3  16   7      436.58      530.26   1611.18 o 
  -2  16   7     7376.68     5259.01   1554.31 o 
  -1  16   7       54.66     1767.54   1991.88 o 
   0  16   7     6119.59     6672.71   1406.11 o 
   1  16   7       67.53      757.06   1023.51 o 
   2  16   7     3392.64     4439.13   1091.35 o 
   3  16   7       66.01      714.56   1043.73 o 
   4  16   7      666.69      576.92   1226.70 o 
   5  16   7       55.39     2049.24   1288.78 o 
  -1  17   7      190.99     1737.05   1354.77 o 
   0  17   7      671.59      288.99   1267.77 o 
   1  17   7      260.87     -223.05   1027.13 o 
 -14   0   8       26.28    -1046.93   1291.67 o 
 -12   0   8      265.86      326.32   1318.86 o 
 -10   0   8      218.73     -401.10   1216.88 o 
  -8   0   8       67.69      347.84    462.28 o 
  -6   0   8    11203.64    10508.66   1872.91 o 
  -4   0   8     8457.27    10854.71   4969.51 o 
  -2   0   8     7980.90     8725.29   1471.82 o 
   0   0   8   128006.74   105580.66   5618.54 o 
   2   0   8    19504.45    18953.49   1305.26 o 
   4   0   8   122067.20   101546.09   4174.12 o 
   6   0   8    73081.33    73840.59   1888.01 o 
   8   0   8    26835.34    27538.81   1533.37 o 
  10   0   8     6817.81     6775.92   1204.25 o 
  12   0   8       53.87      383.72    931.24 o 
  14   0   8        6.57     1230.48   1753.95 o 
 -15   1   8      108.42      454.61    990.18 o 
 -14   1   8      179.86     1179.97   1363.59 o 
 -13   1   8     1478.60     2944.56   1285.49 o 
 -12   1   8      693.21     1413.43   1177.56 o 
 -11   1   8     3953.40     4613.37   1220.28 o 
 -10   1   8     1578.05     2928.11   1086.39 o 
  -9   1   8    25493.68    25056.39   1028.33 o 
  -8   1   8     2302.38     2431.51    705.18 o 
  -7   1   8    20182.99    16113.87    653.90 o 
  -6   1   8     2040.78     2779.10   1001.85 o 
  -5   1   8    17483.13    15742.43   1351.83 o 
  -4   1   8     9955.23     7399.17    633.57 o 
  -3   1   8    25058.76    24283.22   1105.65 o 
  -2   1   8      227.70      224.19    170.35 o 
  -1   1   8    46115.41    39688.36   2134.27 o 
   0   1   8      492.36      496.50    179.97 o 
   1   1   8    37555.15    41109.97   1469.13 o 
   2   1   8      891.89      228.18    251.20 o 
   3   1   8    21319.70    15743.05    620.00 o 
   4   1   8      421.43     1124.31    401.86 o 
   5   1   8     7925.76     7812.70    598.56 o 
   6   1   8    15752.27    15864.36   1318.79 o 
   7   1   8       21.21     1247.01    461.70 o 
   8   1   8    20785.61    19843.46    965.18 o 
   9   1   8      564.71     2119.37    685.29 o 
  10   1   8     3407.21     5211.41    791.76 o 
  11   1   8      620.99     1614.78    652.74 o 
  12   1   8     3254.38     4478.34    786.99 o 
  13   1   8      646.79     -281.56   1165.35 o 
  14   1   8      287.50     -154.66   1265.77 o 
  15   1   8      134.79      220.64    886.82 o 
 -15   2   8        5.07      231.86   1136.95 o 
 -14   2   8        6.42      228.42   1195.29 o 
 -13   2   8        2.50     2356.49   2868.86 o 
 -12   2   8        0.60      803.23   1108.15 o 
 -11   2   8     1000.95     2107.49   1320.69 o 
 -10   2   8     1254.14     1834.75   1075.65 o 
  -9   2   8     6945.21     5093.55    700.36 o 
  -8   2   8     1020.48     1431.41    612.99 o 
  -7   2   8    24821.89    18846.75    760.86 o 
  -6   2   8     1064.28     1230.57    449.68 o 
  -5   2   8    91445.32    79236.88   3195.91 o 
  -4   2   8     3425.06     2864.88    425.93 o 
  -3   2   8   127575.42    91832.55  10364.52 o 
  -2   2   8      448.16      946.32    248.00 o 
  -1   2   8   122192.13   113515.80   2670.37 o 
   0   2   8     1487.74     2369.73    221.76 o 
   1   2   8    65555.85    71671.45   1459.19 o 
   2   2   8       91.31      379.77    310.34 o 
   3   2   8    21879.97    30354.80   3343.09 o 
   4   2   8     5496.47     6542.00    774.43 o 
   5   2   8     8366.49    14486.26   1758.16 o 
   6   2   8     6681.78     8703.07    643.92 o 
   7   2   8       44.11     1306.12    525.94 o 
   8   2   8     4011.89     5449.55    654.76 o 
   9   2   8      476.60      183.29    640.93 o 
  10   2   8      891.52     1026.71    656.20 o 
  11   2   8     1539.55     1615.66    627.16 o 
  12   2   8       35.09      614.77    852.31 o 
  13   2   8      536.69      965.91    942.70 o 
  14   2   8       59.65     -389.37   1153.43 o 
  15   2   8      171.90     1003.75   1191.36 o 
 -15   3   8       38.98     -707.44   1230.48 o 
 -14   3   8      314.58      288.61   1233.95 o 
 -13   3   8      138.15      966.80   1086.96 o 
 -12   3   8      793.56     1500.71   1249.75 o 
 -11   3   8       79.29      345.88   1178.90 o 
 -10   3   8      718.40     1160.69   1110.21 o 
  -9   3   8     3314.06     3945.22    727.08 o 
  -8   3   8      438.42     1423.26    800.15 o 
  -7   3   8     4929.11     4745.70   1002.95 o 
  -6   3   8        5.26     1229.18   1186.05 o 
  -5   3   8    13706.11    12220.20    990.97 o 
  -4   3   8      970.72     1673.40    485.76 o 
  -3   3   8     3354.14     4075.91    272.79 o 
  -2   3   8      189.78      655.17    220.50 o 
  -1   3   8     3481.68     5458.48    440.33 o 
   0   3   8     7058.04     7840.41    321.06 o 
   1   3   8     8891.02     8913.00   1073.70 o 
   2   3   8      178.75     -131.66    225.30 o 
   3   3   8     1025.64      596.02    287.20 o 
   4   3   8    16166.76    15269.27   1067.07 o 
   5   3   8     6733.73     7049.85    977.46 o 
   6   3   8    16229.64    15677.42   1538.59 o 
   7   3   8      276.36     1064.23    470.05 o 
   8   3   8    25704.98    23605.34   1005.38 o 
   9   3   8     1643.27     2756.61    626.07 o 
  10   3   8    15627.30    17674.25   1010.33 o 
  11   3   8      183.43     1453.05    658.31 o 
  12   3   8     2863.17     3441.69    905.18 o 
  13   3   8       55.69     1324.81    923.57 o 
  14   3   8      910.08      743.39   1042.37 o 
  15   3   8      105.58     -503.07   1162.50 o 
 -15   4   8        5.78     -732.59   1156.97 o 
 -14   4   8       92.56       36.29   1032.33 o 
 -13   4   8       16.14     1059.03   1307.10 o 
 -12   4   8      152.27      752.06   1310.21 o 
 -11   4   8       39.44      -13.84   1060.47 o 
 -10   4   8      141.95      122.79    620.13 o 
  -9   4   8     2223.21     2477.28    705.65 o 
  -8   4   8       24.99      609.16    619.30 o 
  -7   4   8     5462.46     6534.50   1553.02 o 
  -6   4   8     1460.39     1839.28    534.45 o 
  -5   4   8    26023.18    25557.53    885.21 o 
  -4   4   8     5111.77    12135.47   1342.28 o 
  -3   4   8     8493.29     8799.45    519.47 o 
  -2   4   8    85274.11    80600.56   2228.22 o 
  -1   4   8     1607.85     1252.66    320.10 o 
   0   4   8    13518.72    18531.44    812.33 o 
   1   4   8     1254.71     1617.06    382.71 o 
   2   4   8   120075.55   121723.33   1293.62 o 
   3   4   8     3424.66     4933.59    732.01 o 
   4   4   8    75460.94    74108.86   2045.53 o 
   5   4   8     1214.89     5657.93    808.77 o 
   6   4   8    31061.33    30276.26   1320.75 o 
   7   4   8     1162.72     2222.88    610.56 o 
   8   4   8     7119.75     6399.36    944.94 o 
   9   4   8     1226.89     1422.62    647.69 o 
  10   4   8      375.00     -194.52    609.13 o 
  11   4   8      585.34       60.17    891.15 o 
  12   4   8      437.11      530.85    667.94 o 
  13   4   8       42.95      362.01    998.27 o 
  14   4   8       49.96      720.61   1461.62 o 
  15   4   8       78.03     -747.81   1128.51 o 
 -15   5   8      166.08     -251.17   1374.96 o 
 -14   5   8      146.45     1911.57   1250.50 o 
 -13   5   8     1133.21     2079.88   1166.03 o 
 -12   5   8      901.19     3372.32   1263.12 o 
 -11   5   8     4467.75     4734.19   1329.00 o 
 -10   5   8      794.51     2426.15    857.41 o 
  -9   5   8    11749.34    10518.64    969.76 o 
  -8   5   8      174.55      385.94    601.23 o 
  -7   5   8    19913.29    17817.38   2339.64 o 
  -6   5   8      227.59      990.41    418.01 o 
  -5   5   8    32574.91    26103.48   1584.17 o 
  -4   5   8    11662.58    13122.43    884.63 o 
  -3   5   8    14156.71    11405.87    581.71 o 
  -2   5   8    11975.91    12319.26    572.99 o 
  -1   5   8     2255.86     1894.98    429.15 o 
   0   5   8       52.79      602.82    334.10 o 
   1   5   8     1005.63     2406.13    414.20 o 
   2   5   8     6079.81     8264.13    600.89 o 
   3   5   8    12876.10     8642.35    483.99 o 
   4   5   8    16232.32    13527.80   1127.45 o 
   5   5   8     1804.53     6597.82    689.92 o 
   6   5   8     7709.07     5707.47    691.50 o 
   7   5   8     1265.65     2983.60    602.75 o 
   8   5   8      771.26     3438.49    774.20 o 
   9   5   8     2671.28     4115.01    761.97 o 
  10   5   8      149.07     1998.70    691.41 o 
  11   5   8     1425.83     2475.97    932.78 o 
  12   5   8       53.22      268.85    874.85 o 
  13   5   8      219.88      825.92   1080.35 o 
  14   5   8        6.99       54.24   1049.32 o 
  15   5   8       87.05      -67.98   1658.77 o 
 -14   6   8       52.33     -550.34   1236.21 o 
 -13   6   8      156.08     -535.88   1347.11 o 
 -12   6   8      213.41      583.26   1021.19 o 
 -11   6   8      194.53     -134.54    777.55 o 
 -10   6   8      149.12     -399.48    710.52 o 
  -9   6   8     1731.25     2023.71    785.27 o 
  -8   6   8      705.86     1022.08    684.10 o 
  -7   6   8     8617.60     7863.25   1205.52 o 
  -6   6   8     1167.08     1272.53    423.33 o 
  -5   6   8    37456.00    33981.37   2094.23 o 
  -4   6   8     8075.05     9020.31    888.73 o 
  -3   6   8    54452.83    51070.14   2621.88 o 
  -2   6   8    10362.09    11484.45    640.64 o 
  -1   6   8    47000.77    52278.68   2820.10 o 
   0   6   8    10088.41     8785.54    597.35 o 
   1   6   8    34852.34    38715.96   1138.24 o 
   2   6   8    22218.09    23726.26   1307.43 o 
   3   6   8    24840.09    28458.91    831.54 o 
   4   6   8    17943.05    16211.23    688.70 o 
   5   6   8     4646.09     5718.38   1066.61 o 
   6   6   8    15529.61    14213.10    944.33 o 
   7   6   8       29.55     1713.83    551.82 o 
   8   6   8     7410.39     6832.52    774.46 o 
   9   6   8      164.81      754.82    620.12 o 
  10   6   8      693.65      895.04    680.10 o 
  11   6   8      119.97      682.30    998.18 o 
  12   6   8       65.72      547.55   1025.79 o 
  13   6   8        4.57      938.01   1296.95 o 
  14   6   8       21.93     -486.93    950.22 o 
 -14   7   8      380.18     1400.44   1903.51 o 
 -13   7   8        1.07      689.70   1092.71 o 
 -12   7   8      956.44     1883.22   1685.96 o 
 -11   7   8        2.45     1120.05    904.60 o 
 -10   7   8      669.12     1047.49    684.79 o 
  -9   7   8       62.96     2312.90    929.02 o 
  -8   7   8      494.19     1507.94    786.83 o 
  -7   7   8      171.18     1974.04   1335.77 o 
  -6   7   8     1058.56     2895.99   1089.59 o 
  -5   7   8     4191.66     4491.82    597.75 o 
  -4   7   8     2856.30     6021.92    641.30 o 
  -3   7   8     2901.77     4072.23    637.81 o 
  -2   7   8      463.56      -99.65    504.14 o 
  -1   7   8     1126.55      723.94    484.12 o 
   0   7   8      188.71      227.54    532.37 o 
   1   7   8     2914.02     2189.32    441.60 o 
   2   7   8     2263.12     3032.37    496.86 o 
   3   7   8     2662.56     2667.59    534.23 o 
   4   7   8    26271.76    26135.53    860.25 o 
   5   7   8     1814.35     3367.95    521.25 o 
   6   7   8    31106.31    28581.03   1215.35 o 
   7   7   8      423.21     1102.35    696.68 o 
   8   7   8    14623.45    11682.72    876.25 o 
   9   7   8       20.82     1001.57    749.22 o 
  10   7   8     5906.17     6283.28   1344.34 o 
  11   7   8      194.88      789.67   1251.91 o 
  12   7   8     1071.66     3012.25   1342.28 o 
  13   7   8       50.69     1251.57   1011.00 o 
  14   7   8      500.75      301.35   1120.72 o 
 -13   8   8       94.76     -639.06   1282.17 o 
 -12   8   8       40.59      470.72   1437.27 o 
 -11   8   8      168.09      902.94    958.29 o 
 -10   8   8      624.33      625.02    871.58 o 
  -9   8   8     3510.62     5030.77   1039.50 o 
  -8   8   8     1025.50     1555.80    810.06 o 
  -7   8   8    10256.54     8365.58    940.04 o 
  -6   8   8        5.86     1058.55    938.52 o 
  -5   8   8    17072.50    18015.88    738.46 o 
  -4   8   8     1118.99     2369.76    738.87 o 
  -3   8   8    24569.06    21716.99    964.56 o 
  -2   8   8    19782.74    26467.96   2518.34 o 
  -1   8   8    28963.37    39938.59   1712.59 o 
   0   8   8    79631.74    95603.05   2528.39 o 
   1   8   8   103988.65   109171.77   3040.22 o 
   2   8   8    57934.58    58367.67   1384.84 o 
   3   8   8    17926.28    18002.46   1826.86 o 
   4   8   8    17395.86    13922.53    773.22 o 
   5   8   8     8899.84     7887.66    625.54 o 
   6   8   8     5021.89     5558.10    785.78 o 
   7   8   8     2374.14     3369.45   1112.46 o 
   8   8   8     2036.70     2575.87    846.87 o 
   9   8   8       55.40      802.46    752.18 o 
  10   8   8       36.64      424.74   1163.28 o 
  11   8   8      368.46      360.52   1774.34 o 
  12   8   8       57.55      -29.10   1027.07 o 
  13   8   8       68.98     -170.12   1070.82 o 
 -13   9   8      576.01     1208.66   1527.62 o 
 -12   9   8       31.38      519.69   1037.95 o 
 -11   9   8     1452.63     1023.15    966.26 o 
 -10   9   8      149.14      428.40    877.34 o 
  -9   9   8     6530.36     5687.97   1092.02 o 
  -8   9   8       12.39     2572.11    977.15 o 
  -7   9   8    12814.95    11595.80   1112.35 o 
  -6   9   8        8.54     1394.17    764.38 o 
  -5   9   8    13692.76    13357.74    752.70 o 
  -4   9   8     3312.18     2992.61    663.80 o 
  -3   9   8     8934.57     8289.88    834.06 o 
  -2   9   8     1246.77     1286.30    581.04 o 
  -1   9   8     1036.50     1441.23    743.50 o 
   0   9   8      412.85     1236.16    615.59 o 
   1   9   8       39.71      643.21    570.58 o 
   2   9   8      242.16      217.26    466.81 o 
   3   9   8      219.57     2020.33    705.21 o 
   4   9   8      223.06      875.97    576.96 o 
   5   9   8     1009.08     3693.09    776.15 o 
   6   9   8       10.29     1091.38    922.88 o 
   7   9   8      462.56     2038.54   1134.20 o 
   8   9   8        6.09      699.13    697.09 o 
   9   9   8      146.24     -367.45   1009.54 o 
  10   9   8       90.81     -404.87    921.16 o 
  11   9   8      401.54      950.43   1135.68 o 
  12   9   8        7.28     -538.05   1028.18 o 
  13   9   8      249.20     -786.24    900.77 o 
 -12  10   8       17.08    -1233.26    837.05 o 
 -11  10   8        1.84     -173.47    935.08 o 
 -10  10   8       38.32      295.48   1088.41 o 
  -9  10   8       29.74      -32.53    876.88 o 
  -8  10   8       92.55      243.75    748.70 o 
  -7  10   8     1256.58     2076.41    783.43 o 
  -6  10   8      633.11     1305.76    781.15 o 
  -5  10   8     8056.53     6661.07    882.54 o 
  -4  10   8    10690.40    10201.82    852.71 o 
  -3  10   8    19788.29    19546.80   1268.28 o 
  -2  10   8    17659.76    17985.65   1446.72 o 
  -1  10   8    21909.98    26487.69   1353.91 o 
   0  10   8    21981.23    24051.99   1274.31 o 
   1  10   8    10688.03    14266.43    920.17 o 
   2  10   8    24410.06    22114.78   1013.78 o 
   3  10   8     2163.28     5604.87    777.21 o 
   4  10   8    15683.90    14378.53   1297.89 o 
   5  10   8      527.72     2287.18   1120.22 o 
   6  10   8     8539.70     9497.84   1308.64 o 
   7  10   8      273.45      871.56    966.81 o 
   8  10   8     4346.47     4338.73    902.77 o 
   9  10   8      134.63      256.52   1172.66 o 
  10  10   8      744.07     1843.69   1180.79 o 
  11  10   8        2.18     -286.13    965.33 o 
  12  10   8      101.74     -727.53   1105.34 o 
 -12  11   8      550.91      642.20   1084.51 o 
 -11  11   8       33.78     -135.20   1018.64 o 
 -10  11   8      460.55     1375.47   1017.98 o 
  -9  11   8      480.99      673.67   1322.26 o 
  -8  11   8      208.96     1365.91    887.26 o 
  -7  11   8        8.43     1243.78    844.63 o 
  -6  11   8       48.51      478.69    691.96 o 
  -5  11   8        9.54      -82.68    767.88 o 
  -4  11   8     3407.07     4230.64    724.33 o 
  -3  11   8      103.05      852.49    697.09 o 
  -2  11   8     2148.63     3166.56   1038.20 o 
  -1  11   8     3131.84     3092.33    740.92 o 
   0  11   8      261.65     1042.22    621.66 o 
   1  11   8     6201.30     4180.39    674.01 o 
   2  11   8     4344.97     4586.76    698.25 o 
   3  11   8     1860.02     2883.84    920.08 o 
   4  11   8    11447.95     8766.06   1211.27 o 
   5  11   8       26.71      584.32    971.46 o 
   6  11   8    11638.35     9873.57   1457.23 o 
   7  11   8      333.36      539.77   1012.41 o 
   8  11   8     6749.68     5388.92   1028.21 o 
   9  11   8      179.92      254.79    937.12 o 
  10  11   8     2802.32     2152.13   1189.01 o 
  11  11   8       59.19      362.37   1034.66 o 
 -11  12   8      391.10      862.25    947.75 o 
 -10  12   8      199.43      228.52    924.10 o 
  -9  12   8     1644.03     1379.11    964.18 o 
  -8  12   8      290.45     -267.58    770.37 o 
  -7  12   8     3178.94     1821.58    820.11 o 
  -6  12   8      606.66     1433.22    876.78 o 
  -5  12   8    11584.10     9893.05   1134.22 o 
  -4  12   8      399.94     2168.15    743.22 o 
  -3  12   8    17795.51    18338.89   2270.61 o 
  -2  12   8      312.66     4534.60   1069.62 o 
  -1  12   8    21377.15    22788.89   1339.93 o 
   0  12   8     5207.58     7346.26   1165.53 o 
   1  12   8    40973.63    48221.48   4491.05 o 
   2  12   8    18231.44    17144.53   1256.23 o 
   3  12   8     8330.69    11777.01   1323.36 o 
   4  12   8     3154.87     2655.34   1220.28 o 
   5  12   8     5819.08     6027.44   1389.22 o 
   6  12   8      893.71     1540.87   1089.38 o 
   7  12   8     1875.44      636.73    932.91 o 
   8  12   8      533.53       39.92   1194.35 o 
   9  12   8      388.20      874.12   1150.23 o 
  10  12   8        0.87       76.03   1123.80 o 
  11  12   8       47.18       91.20   1236.64 o 
 -10  13   8        3.03      558.12   1051.33 o 
  -9  13   8     2788.12     2428.80    974.69 o 
  -8  13   8        5.21      518.52    921.69 o 
  -7  13   8     4614.72     3799.88   1018.14 o 
  -6  13   8      472.04      402.30    717.28 o 
  -5  13   8     4816.92     3410.18    798.22 o 
  -4  13   8      539.41       27.60    759.47 o 
  -3  13   8     2432.97     2765.99   1327.28 o 
  -2  13   8      309.17     -432.12    812.57 o 
  -1  13   8        2.28       26.05    822.00 o 
   0  13   8     1506.28     1540.05   1049.19 o 
   1  13   8      692.60      814.00    776.72 o 
   2  13   8     1220.61      366.38    749.79 o 
   3  13   8      552.29      870.99   1057.90 o 
   4  13   8     1110.89      824.09   1073.02 o 
   5  13   8      341.10      403.75   1032.93 o 
   6  13   8     1192.61     1036.81   1110.58 o 
   7  13   8       79.98      511.35   1087.68 o 
   8  13   8      186.64     -748.72   1007.32 o 
   9  13   8      378.71      -57.46    989.89 o 
  10  13   8      164.45      219.52   1043.70 o 
  -8  14   8       37.45      144.53   1048.40 o 
  -7  14   8       86.47      641.49    876.86 o 
  -6  14   8      162.32      872.08    811.95 o 
  -5  14   8     1503.35     1873.76    934.85 o 
  -4  14   8     1302.18     1830.57   1580.59 o 
  -3  14   8     2365.24     1080.92   1168.42 o 
  -2  14   8     6620.87     8745.06   1625.94 o 
  -1  14   8     2171.71     1750.44   1098.90 o 
   0  14   8    11984.87    11234.05   1264.12 o 
   1  14   8      353.91     1014.31    855.89 o 
   2  14   8    12730.23    11998.17   1328.78 o 
   3  14   8      808.44     2872.91   1162.98 o 
   4  14   8     8938.38     7861.19   1485.50 o 
   5  14   8     1502.77      931.93   1025.35 o 
   6  14   8     5160.21     5773.26   1506.32 o 
   7  14   8      391.06      -47.59   1400.44 o 
   8  14   8     2471.68     2328.17   1374.24 o 
  -7  15   8      698.08      -12.24    847.17 o 
  -6  15   8        5.81     -348.14   1383.44 o 
  -5  15   8      421.42      560.10   1281.47 o 
  -4  15   8      208.60     1482.02   1583.99 o 
  -3  15   8      826.04      305.34   1005.75 o 
  -2  15   8     1440.78     1025.22   1283.76 o 
   0  15   8       93.67     1513.29   1186.43 o 
   1  15   8      785.75     1323.31   1091.47 o 
   2  15   8      190.50      580.19    866.44 o 
   3  15   8      191.19      -49.74    969.05 o 
   4  15   8     1321.92     1026.61   1366.85 o 
   5  15   8       15.79     -112.96   1114.91 o 
   6  15   8     2119.05     1499.49   1406.07 o 
   7  15   8        0.49      163.16   1468.42 o 
  -5  16   8     5402.08     4616.00   1917.10 o 
  -4  16   8      718.50      543.86   1617.98 o 
  -3  16   8     8283.08     6397.14   1991.88 o 
  -2  16   8      154.69      708.28   1319.58 o 
  -1  16   8     7807.31     7767.79   1272.99 o 
   0  16   8       53.67     1516.21   1188.57 o 
   1  16   8     5714.54     5862.17   1226.58 o 
   2  16   8      531.45      119.93    954.06 o 
   3  16   8     2285.63     3614.60   1211.76 o 
   4  16   8       90.99     -150.59   1151.31 o 
   5  16   8      818.54      931.36   1597.59 o 
   0  17   8      320.99      471.54   1033.87 o 
 -15   0   9       80.46      -67.98   1393.64 o 
 -13   0   9      491.49      917.76   1801.53 o 
 -11   0   9       97.64      842.98   1305.26 o 
  -9   0   9      296.53     1352.85   1617.98 o 
  -7   0   9     3731.77     3804.91   1029.93 o 
  -5   0   9     4467.14     3114.86   2362.39 o 
  -3   0   9    23525.09    24482.94   2848.46 o 
  -1   0   9   110809.13   100444.16   3594.13 o 
   1   0   9   148577.47   109782.34  18151.30 o 
   3   0   9    94681.20    80518.36   2603.73 o 
   5   0   9    58281.09    60802.12   1649.97 o 
   7   0   9    20324.54    17064.54   1133.33 o 
   9   0   9     8006.50     6383.23   1206.12 o 
  11   0   9     2077.43     3862.99   1124.83 o 
  13   0   9      160.80     -992.54   1237.28 o 
  15   0   9        4.43      -27.19   1808.33 o 
 -15   1   9       80.36     -485.08   1022.94 o 
 -14   1   9      393.45     1902.78   1254.07 o 
 -13   1   9      297.42     3810.09   1498.98 o 
 -12   1   9     1083.77     2276.97   1195.66 o 
 -11   1   9     2472.81     3670.64   1114.12 o 
 -10   1   9     5383.91     4570.96   1604.38 o 
  -9   1   9     3370.94     4693.57   1499.01 o 
  -8   1   9    14866.18    13105.48   2057.07 o 
  -7   1   9      521.90      437.91    448.43 o 
  -6   1   9    34411.75    23721.49   2515.79 o 
  -5   1   9     1117.69     2184.50    768.06 o 
  -4   1   9     9528.15     8552.06    637.77 o 
  -3   1   9     1196.70     1238.69    371.66 o 
  -2   1   9    39110.92    26439.07   1346.12 o 
  -1   1   9     3089.17     2319.21    228.29 o 
   0   1   9     2743.78     2605.34    216.45 o 
   1   1   9     2673.07     2417.34    347.04 o 
   2   1   9    35034.70    25401.59   2122.32 o 
   3   1   9     8118.91     4751.62    432.66 o 
   4   1   9     1065.48     1466.89    423.73 o 
   5   1   9     9824.00     8623.62    524.09 o 
   6   1   9     7755.60     8972.72   1080.35 o 
   7   1   9    17891.75    19953.33    924.00 o 
   8   1   9     4707.65     6442.61    703.78 o 
   9   1   9    12281.90    13056.73    869.21 o 
  10   1   9     3086.97     5296.50    741.81 o 
  11   1   9     4265.88     6044.55    902.57 o 
  12   1   9      327.34     1302.59    756.03 o 
  13   1   9      812.02      788.08   1199.89 o 
  14   1   9       56.21      668.54   1297.81 o 
  15   1   9      105.53      157.27   1213.44 o 
 -15   2   9        3.22      643.75   1358.77 o 
 -14   2   9       16.91     -916.27   1159.03 o 
 -13   2   9       17.71      216.71   1227.86 o 
 -12   2   9      338.59      746.87   1148.19 o 
 -11   2   9     1638.90     1881.28   1192.46 o 
 -10   2   9     2172.59     1706.36   1624.78 o 
  -9   2   9        1.72      176.05    509.40 o 
  -8   2   9    17813.63    14851.18    849.34 o 
  -7   2   9      847.49      418.71    625.87 o 
  -6   2   9    46566.52    34936.67   2876.36 o 
  -5   2   9     1489.69     1692.42    945.31 o 
  -4   2   9    96911.58    97214.79   2570.18 o 
  -3   2   9      721.34      978.95    327.73 o 
  -2   2   9    97433.84   101971.41   4111.45 o 
  -1   2   9    33615.05    23856.87   1190.50 o 
   0   2   9   153222.91   137794.63   6604.13 o 
   1   2   9    34002.39    25206.12   3972.67 o 
   2   2   9    52329.54    54891.34   4318.92 o 
   3   2   9      649.36     1248.97    427.82 o 
   4   2   9    44354.41    45543.96   4380.25 o 
   5   2   9     1343.49     5964.27   1139.86 o 
   6   2   9      299.59     2469.03    533.96 o 
   7   2   9      746.77     4227.55    665.28 o 
   8   2   9      946.98     1880.80    562.02 o 
   9   2   9      153.01     1856.94    573.43 o 
  10   2   9      267.04      402.28    687.88 o 
  11   2   9        4.16      675.59    611.49 o 
  12   2   9      803.74     1764.72    954.54 o 
  13   2   9        1.49      974.29    759.50 o 
  14   2   9      427.94      256.25    870.25 o 
  15   2   9        0.11     1794.74   1488.81 o 
 -15   3   9      193.78      985.39   1195.05 o 
 -14   3   9       32.47      594.39   1260.70 o 
 -13   3   9      718.75      925.95   1269.28 o 
 -12   3   9      189.27     1218.58   1230.69 o 
 -11   3   9     2228.06     3531.30   1140.51 o 
 -10   3   9     4844.29    10021.51   1469.81 o 
  -9   3   9      746.63     1315.01    579.18 o 
  -8   3   9     4500.01     6012.28    763.34 o 
  -7   3   9       33.54     1512.10    904.41 o 
  -6   3   9     9189.47     8595.01   1529.77 o 
  -5   3   9      268.32     1791.29    701.04 o 
  -4   3   9     1147.61     2145.32    456.27 o 
  -3   3   9     1895.24     2598.32    256.22 o 
  -2   3   9      705.04       20.28    229.07 o 
  -1   3   9    12109.19    12175.13    389.74 o 
   0   3   9       61.35       -9.09    205.10 o 
   1   3   9      305.25     2712.59    440.39 o 
   2   3   9     1209.48      215.06    382.74 o 
   3   3   9     2528.18     1374.68    313.38 o 
   4   3   9      701.87     1726.70    363.64 o 
   5   3   9    13560.72    12444.42    728.22 o 
   6   3   9     2979.42     3360.13    499.07 o 
   7   3   9    15532.38    17788.89    877.88 o 
   8   3   9       49.18     1577.18    523.20 o 
   9   3   9    16298.70    15162.56    995.96 o 
  10   3   9       19.81     1439.76    682.37 o 
  11   3   9     7142.27     7333.95    803.68 o 
  12   3   9      222.13     1249.94    897.04 o 
  13   3   9     1932.96     2168.47    874.03 o 
  14   3   9      311.22     1108.11   1903.51 o 
  15   3   9      367.73    -1128.51   1529.60 o 
 -15   4   9       51.56      -47.57   1071.28 o 
 -14   4   9        0.68     -335.72   1218.25 o 
 -13   4   9       43.01      178.57   1013.81 o 
 -12   4   9       77.19      767.00   1120.34 o 
 -11   4   9       17.01       69.97    987.98 o 
 -10   4   9       44.25      664.67    629.36 o 
  -9   4   9     2256.92     1826.59    630.52 o 
  -8   4   9     5651.35     5359.89    746.71 o 
  -7   4   9      621.03      649.12    608.12 o 
  -6   4   9    27287.08    24746.55   1015.28 o 
  -5   4   9     8734.89     9541.34   1311.92 o 
  -4   4   9     7711.03     7098.19    804.38 o 
  -3   4   9    16631.60    21765.44   1710.86 o 
  -2   4   9    17277.26    16451.68    627.99 o 
  -1   4   9    30958.24    30937.06    938.18 o 
   0   4   9     1517.74     1196.25    270.23 o 
   1   4   9    47720.57    39768.59   1862.21 o 
   2   4   9     6678.78     8602.51    608.25 o 
   3   4   9    66589.66    59535.50   1377.69 o 
   4   4   9     1176.47     3627.52    601.31 o 
   5   4   9    51741.46    38437.88   1126.51 o 
   6   4   9     6272.22     8068.17    986.15 o 
   7   4   9    24791.64    20269.00   1609.25 o 
   8   4   9       89.05      301.30    557.94 o 
   9   4   9     4689.73     4340.74    776.16 o 
  10   4   9      966.29     1120.03    639.19 o 
  11   4   9      295.10       78.53    664.29 o 
  12   4   9      370.66      865.87    796.97 o 
  13   4   9        6.59     -333.51    972.72 o 
  14   4   9       99.12      -42.73   1024.40 o 
  15   4   9        9.37    -1019.74   1550.00 o 
 -15   5   9       58.05     2142.89   2447.37 o 
 -14   5   9      367.67      -86.11   1274.75 o 
 -13   5   9      219.70     1093.48   1325.81 o 
 -12   5   9     2386.72     4424.77   1478.70 o 
 -11   5   9      912.80     1287.09   1093.16 o 
 -10   5   9     7801.28     8567.91    934.19 o 
  -9   5   9      550.42     2455.04   1209.58 o 
  -8   5   9    20751.12    19891.30   1275.40 o 
  -7   5   9     1432.05     1983.80    730.37 o 
  -6   5   9    24251.05    24619.26   2334.54 o 
  -5   5   9       77.39      139.94    334.03 o 
  -4   5   9     6126.47     7924.18    549.84 o 
  -3   5   9    10241.97    12784.40    608.42 o 
  -2   5   9     6167.38     6020.30    476.64 o 
  -1   5   9     2325.58     2620.63    335.30 o 
   0   5   9     1373.17      772.33    309.57 o 
   1   5   9      295.61      606.71    352.16 o 
   2   5   9     1998.93     2422.53    407.74 o 
   3   5   9    21919.34    23966.63   2107.54 o 
   4   5   9     2319.09     5340.96    535.76 o 
   5   5   9     4031.07     4468.90    646.32 o 
   6   5   9     2916.16     5247.46   1134.66 o 
   7   5   9     2222.69     4125.74    639.24 o 
   8   5   9        0.75     1327.33    564.41 o 
   9   5   9     1380.71     2792.07    678.97 o 
  10   5   9      250.23      623.41    601.07 o 
  11   5   9       75.32      680.43   1110.59 o 
  12   5   9      312.09     2142.17   1113.10 o 
  13   5   9      110.59        6.09   1108.11 o 
  14   5   9      256.87     -360.94   1186.47 o 
 -14   6   9       59.61     -418.43   1010.94 o 
 -13   6   9       48.59    -1024.46   1012.57 o 
 -12   6   9       28.67     -226.17   1182.28 o 
 -11   6   9        1.77     -932.80    930.45 o 
 -10   6   9      586.79      876.91    792.31 o 
  -9   6   9        3.49      227.70    557.14 o 
  -8   6   9     3420.27     4575.23    781.50 o 
  -7   6   9      457.36     1117.86    660.68 o 
  -6   6   9    21987.75    19888.69   1046.12 o 
  -5   6   9     5562.61     4734.71    938.25 o 
  -4   6   9    31437.48    32977.02   1812.98 o 
  -3   6   9    12070.70    12295.76    755.23 o 
  -2   6   9    61662.03    59837.21   3324.45 o 
  -1   6   9     8674.46     7528.45    589.72 o 
   0   6   9    44502.43    48126.90   3159.60 o 
   1   6   9     8593.25     9568.75    593.93 o 
   2   6   9    40091.98    41184.76   1198.41 o 
   3   6   9    10523.86    10831.07    686.87 o 
   4   6   9     6630.85     7110.83    616.26 o 
   5   6   9    10268.80     9519.29    607.17 o 
   6   6   9      143.74     3354.50    870.99 o 
   7   6   9    17550.77    12933.13    794.89 o 
   8   6   9       12.59      809.06    574.42 o 
   9   6   9     4453.12     3467.02    709.92 o 
  10   6   9       23.30      -85.85    843.10 o 
  11   6   9       88.37      639.81   1011.09 o 
  12   6   9       23.71     -106.98    983.37 o 
  13   6   9        6.78      811.37   1117.98 o 
  14   6   9       97.41      908.26   1071.48 o 
 -14   7   9        9.83      819.66   1322.07 o 
 -13   7   9      830.05      498.08   1247.38 o 
 -12   7   9       50.64     1526.68   1196.40 o 
 -11   7   9      868.45     1101.87    811.94 o 
 -10   7   9       29.25      928.75    734.33 o 
  -9   7   9      714.78     2824.79    901.27 o 
  -8   7   9       21.24     1652.60    767.12 o 
  -7   7   9      288.37     1987.18    750.78 o 
  -6   7   9     2581.05     2298.89    695.80 o 
  -5   7   9     1393.72     4368.74    729.02 o 
  -4   7   9     8433.91     6736.55    603.97 o 
  -3   7   9     3080.67     3513.86    516.13 o 
  -2   7   9     7199.67     7937.92    617.92 o 
  -1   7   9     5283.82     4888.41    523.01 o 
   0   7   9     3892.72     2453.57    555.04 o 
   1   7   9       98.79      720.55    467.92 o 
   2   7   9    12082.52    14694.83    769.85 o 
   3   7   9     5986.31     4100.27    597.34 o 
   4   7   9     8632.04     8466.07    595.24 o 
   5   7   9    30584.05    26350.87    938.23 o 
   6   7   9       33.86      938.37    575.21 o 
   7   7   9    20514.99    19029.12   1135.26 o 
   8   7   9       64.27      811.27    725.04 o 
   9   7   9     8880.28     7112.25    960.82 o 
  10   7   9      708.59     2951.90   1229.91 o 
  11   7   9     3663.31     4810.32   1276.59 o 
  12   7   9       65.35      852.09   1071.47 o 
  13   7   9      795.50      572.14   1198.68 o 
  14   7   9       36.53     -798.08    916.40 o 
 -13   8   9        3.46      495.68   1410.63 o 
 -12   8   9       51.29     -562.32   1061.00 o 
 -11   8   9       29.73     -138.40    785.29 o 
 -10   8   9      738.20      943.76    737.77 o 
  -9   8   9      531.34     1078.86    771.97 o 
  -8   8   9     6058.80     6939.03    983.01 o 
  -7   8   9      742.11     2137.01    757.12 o 
  -6   8   9    11486.51    10903.10    965.09 o 
  -5   8   9      686.71     1376.91    423.17 o 
  -4   8   9    21203.90    20319.62    944.47 o 
  -3   8   9      793.10     5881.09    693.31 o 
  -2   8   9    25409.12    25484.55   3341.41 o 
  -1   8   9    21441.74    38083.10   3656.74 o 
   0   8   9    70745.73    70467.71   5398.63 o 
   1   8   9   119964.77   116482.11   1927.39 o 
   2   8   9    54099.81    54093.92   2379.51 o 
   3   8   9    35053.84    27958.62   1423.49 o 
   4   8   9    20163.88    14851.36    895.07 o 
   5   8   9    10294.45     8278.81    654.97 o 
   6   8   9     5196.28     5565.06   1490.83 o 
   7   8   9     2430.77     3130.65   1033.87 o 
   8   8   9     1586.52     1494.22    738.94 o 
   9   8   9       67.33      258.70    728.30 o 
  10   8   9      494.53      555.51   1011.58 o 
  11   8   9       97.78      477.72   1029.93 o 
  12   8   9      180.88      537.64   1012.54 o 
  13   8   9        8.73     -591.38    970.89 o 
 -13   9   9        3.11     -845.41   2002.08 o 
 -12   9   9      816.31      653.28   1362.29 o 
 -11   9   9       67.60      347.18    856.46 o 
 -10   9   9     2021.66     2272.23    951.96 o 
  -9   9   9       56.70      715.95    784.65 o 
  -8   9   9     8958.20     8275.34   1109.62 o 
  -7   9   9       89.48     1433.45    822.88 o 
  -6   9   9    19888.51    18124.26   1228.62 o 
  -5   9   9     1329.81     1619.27    569.37 o 
  -4   9   9    16228.39    15760.45    950.82 o 
  -3   9   9     2760.77     2252.96    586.41 o 
  -2   9   9     8168.93     7400.00    792.77 o 
  -1   9   9     1977.10     2183.93    626.21 o 
   0   9   9      646.71      123.81    564.40 o 
   1   9   9     3012.23     2431.23    552.57 o 
   2   9   9       48.90     1792.37    627.00 o 
   3   9   9      233.95      966.85    559.53 o 
   4   9   9     3669.24     4825.82    775.88 o 
   5   9   9      405.63      818.30    670.52 o 
   6   9   9      718.17     2554.97   1001.04 o 
   7   9   9       23.26     1228.13    874.26 o 
   8   9   9      287.37      892.73    829.33 o 
   9   9   9       42.09     1508.49    968.00 o 
  10   9   9      250.08     1650.20    979.45 o 
  11   9   9       82.98     1546.26   1279.43 o 
  12   9   9      167.41      146.71   1180.57 o 
  13   9   9       15.07      780.90    939.56 o 
 -12  10   9        8.37      208.55    991.44 o 
 -11  10   9        8.90      389.85    911.15 o 
 -10  10   9       19.65      322.39   1019.42 o 
  -9  10   9       28.99        1.59    747.68 o 
  -8  10   9       67.20     1276.55    812.50 o 
  -7  10   9      101.53     -292.71    765.49 o 
  -6  10   9     3528.87     3628.27    807.39 o 
  -5  10   9      848.15     1705.85    754.37 o 
  -4  10   9     9492.33    10588.64    845.03 o 
  -3  10   9     5380.95     6830.81   1123.52 o 
  -2  10   9    28823.28    27664.28   1783.89 o 
  -1  10   9    16390.59    15378.22   1205.12 o 
   0  10   9    19563.07    20433.40   1587.65 o 
   1  10   9    26420.78    29340.56   1157.99 o 
   2  10   9     8236.20     9206.99    935.12 o 
   3  10   9    17037.14    20261.33   1566.11 o 
   4  10   9      251.25     2870.39   1101.12 o 
   5  10   9    14222.42    11076.61   1321.27 o 
   6  10   9      226.48      978.70    950.63 o 
   7  10   9     4158.40     5837.22   1200.44 o 
   8  10   9      226.68     1656.07    947.02 o 
   9  10   9     1405.77     1182.12    943.64 o 
  10  10   9       62.14    -1233.85   1010.24 o 
  11  10   9      305.40     -215.65   1034.46 o 
  12  10   9        5.51      162.61   1066.40 o 
 -11  11   9      310.20      464.67    918.01 o 
 -10  11   9       74.14     1010.11    990.65 o 
  -9  11   9     1004.61      756.71    825.14 o 
  -8  11   9      283.25      615.94    783.92 o 
  -7  11   9       22.32     1652.17    857.22 o 
  -6  11   9       70.50      305.84    745.23 o 
  -5  11   9       32.70     1855.37    804.68 o 
  -4  11   9      448.45      613.88    605.72 o 
  -3  11   9     2846.39     2758.46    695.98 o 
  -2  11   9      205.05      572.32   1068.10 o 
  -1  11   9      581.07      473.18    693.07 o 
   0  11   9     2693.73     1726.10    842.09 o 
   1  11   9      604.72     -157.25    586.16 o 
   2  11   9      278.45      800.87    629.15 o 
   3  11   9     5969.52     5791.22   1033.87 o 
   4  11   9       69.21     1568.78   1161.08 o 
   5  11   9    10255.17     8964.52   1247.10 o 
   6  11   9       48.60     1356.49   2022.48 o 
   7  11   9    13684.07    10728.42   1552.60 o 
   8  11   9      139.05     1239.96    833.56 o 
   9  11   9     3341.07     4101.08   1215.24 o 
  10  11   9       50.57      219.90   1254.81 o 
  11  11   9     1488.84     1702.47   1209.96 o 
 -11  12   9       15.35     -145.03    879.43 o 
 -10  12   9      952.70      635.59    833.47 o 
  -9  12   9      500.68     1488.43   1011.22 o 
  -8  12   9     2385.59    10319.08   6478.19 o 
  -7  12   9      532.22      639.58    873.65 o 
  -6  12   9     5961.97     5786.82    946.88 o 
  -5  12   9       86.80      350.28    787.51 o 
  -4  12   9    19263.14    18528.37   1107.36 o 
  -3  12   9      228.52     2814.07   1243.15 o 
  -2  12   9    25786.55    29114.61   1598.40 o 
  -1  12   9     1931.78     6923.23   1100.34 o 
   0  12   9    29357.40    31519.60   1408.02 o 
   1  12   9    13690.05    14660.87   1048.75 o 
   2  12   9    30347.85    30955.34   2263.23 o 
   3  12   9     4676.53     5237.61   1005.10 o 
   4  12   9     9617.52    11733.76   1471.50 o 
   5  12   9     3243.86     3064.76   1244.08 o 
   6  12   9     2516.84     2504.83   1143.37 o 
   7  12   9      854.93     2208.00   1178.15 o 
   8  12   9     1457.26     1040.13   1427.63 o 
   9  12   9      248.79      879.33    998.93 o 
  10  12   9      137.99      253.28    981.66 o 
  11  12   9        0.73      320.36   1226.76 o 
 -10  13   9     1120.90      699.01   1006.60 o 
  -9  13   9        0.62      274.15   1095.49 o 
  -8  13   9     3445.17     1969.13    927.25 o 
  -7  13   9       22.44      745.71    955.73 o 
  -6  13   9     4765.84     2986.89    950.03 o 
  -5  13   9       75.11      819.17    886.74 o 
  -4  13   9     3412.01     2299.87   1068.33 o 
  -3  13   9      973.26     1356.19   1073.70 o 
  -2  13   9      951.07      637.87    825.18 o 
  -1  13   9     1090.52      620.60    803.43 o 
   0  13   9      301.43      156.32    866.16 o 
   1  13   9     1752.56     1100.94    914.62 o 
   2  13   9      120.14      -38.82    849.26 o 
   3  13   9      971.42     1069.57    949.40 o 
   4  13   9     1241.48     1574.83   1077.46 o 
   5  13   9     1237.41     2967.48   1488.81 o 
   6  13   9      212.81      945.41   1138.60 o 
   7  13   9      306.17      565.08   1166.29 o 
   8  13   9      198.45       -6.80   1869.52 o 
   9  13   9      100.07      615.07   1180.86 o 
  10  13   9       91.26      692.81   1212.58 o 
  -8  14   9        1.12      108.65    915.55 o 
  -7  14   9       24.76     -101.89    858.74 o 
  -6  14   9      322.58      787.44    815.72 o 
  -5  14   9      250.89     1109.46    982.97 o 
  -4  14   9     1582.73     2796.36   1042.74 o 
  -3  14   9     3004.58     3506.48    937.37 o 
  -2  14   9     2143.25     2226.15    956.36 o 
  -1  14   9     6988.36     6669.07   1767.54 o 
   0  14   9     1129.23     3428.75   1069.80 o 
   1  14   9     8146.42     7791.08   1149.84 o 
   2  14   9       11.71     1205.99    869.97 o 
   3  14   9     9389.88     8986.54   1289.75 o 
   4  14   9      883.71     1674.11   1192.45 o 
   5  14   9     5747.19     5117.93   1346.80 o 
   6  14   9      877.88     1157.24   1340.94 o 
   7  14   9     3999.67     2821.27   1651.97 o 
   8  14   9      367.42     1339.25   1991.88 o 
  -7  15   9      233.18     1700.22    949.59 o 
  -6  15   9      608.11      926.90    866.42 o 
  -5  15   9        7.66    -1067.32   1787.94 o 
  -4  15   9      667.33     1386.84   2012.28 o 
  -3  15   9      484.88      101.97   1869.52 o 
  -2  15   9     1006.65     1049.46   1228.25 o 
  -1  15   9     1013.80     1644.17   1207.94 o 
   0  15   9     1119.11     1859.24   1150.83 o 
   1  15   9        8.14      201.48    862.82 o 
   2  15   9      232.54     -356.65   1038.29 o 
   3  15   9      565.85      215.06    967.47 o 
   4  15   9        4.17     -174.01   1309.76 o 
   5  15   9     1636.70     2259.26   1420.00 o 
   6  15   9       16.18     1019.05   1396.45 o 
   7  15   9     2430.69      904.17   1556.80 o 
  -5  16   9      692.99     2365.79   2168.64 o 
  -4  16   9     7030.47     5023.90   1957.89 o 
  -3  16   9      620.95     4051.75   2012.28 o 
  -2  16   9     8188.50     8620.17   2515.35 o 
  -1  16   9        9.13      597.91   1017.93 o 
   0  16   9     7585.00     9490.14   1455.21 o 
   1  16   9      334.96      745.62    964.69 o 
   2  16   9     6436.68     5722.76   1939.18 o 
   3  16   9      583.35      595.21   1162.24 o 
   4  16   9     1588.80     2423.85   1334.17 o 
   5  16   9      358.98      401.10   1611.18 o 
 -14   0  10      360.13     1543.20   1991.88 o 
 -12   0  10       17.28     1536.40   1373.24 o 
 -10   0  10      212.84      435.09   1611.18 o 
  -8   0  10       41.08     2352.19   1454.82 o 
  -6   0  10      595.21      863.38    373.90 o 
  -4   0  10     4294.53     5642.54    462.28 o 
  -2   0  10    44575.27    47761.06   3987.47 o 
   0   0  10     1192.35     2052.13    454.85 o 
   2   0  10   153954.34    86905.26   1794.36 o 
   4   0  10    96268.29    85773.56   1789.86 o 
   6   0  10    58563.84    49766.19   1654.35 o 
   8   0  10    22118.29    21225.18   1306.40 o 
  10   0  10     3801.87     3206.04    988.05 o 
  12   0  10      504.51     1068.60   1063.92 o 
  14   0  10       60.19      -33.99   1651.97 o 
 -15   1  10      104.41      866.18   1283.46 o 
 -14   1  10      270.36      528.54   1042.84 o 
 -13   1  10      790.64      741.98   1184.78 o 
 -12   1  10     1182.55     2916.66   1243.02 o 
 -11   1  10     6156.82     7569.41   1301.42 o 
 -10   1  10     4466.09     5006.88   1086.02 o 
  -9   1  10    11149.63    11342.38   2253.62 o 
  -8   1  10     3899.45     5008.26   1963.37 o 
  -7   1  10    11746.74     7318.18   1630.86 o 
  -6   1  10     3296.10     3162.93    981.84 o 
  -5   1  10    13955.04    10124.07   1462.60 o 
  -4   1  10       19.57      262.50    336.39 o 
  -3   1  10     1421.36     1627.58    231.98 o 
  -2   1  10       66.43       14.49    202.03 o 
  -1   1  10     1493.36     2581.79    244.17 o 
   0   1  10        9.84      149.22    194.99 o 
   1   1  10     8407.48    10108.30    913.54 o 
   2   1  10      669.16      300.78    429.41 o 
   3   1  10      230.79      712.99    416.85 o 
   4   1  10    10741.32     9901.57    875.71 o 
   5   1  10     5694.02     5216.29    690.40 o 
   6   1  10    23815.07    22435.86   1122.54 o 
   7   1  10        7.73     1542.72    491.55 o 
   8   1  10    14212.41    15442.88    881.70 o 
   9   1  10       58.11     1504.09    628.81 o 
  10   1  10    10153.62    11940.64   1178.61 o 
  11   1  10       18.61     2408.21    828.07 o 
  12   1  10     1793.67     2543.17    704.21 o 
  13   1  10       59.25      501.00    808.83 o 
  14   1  10      382.37      -23.53   1051.92 o 
  15   1  10       55.37      313.10   1050.33 o 
 -15   2  10       21.20     -689.40   1096.19 o 
 -14   2  10       14.84      554.30   1097.78 o 
 -13   2  10       50.46      613.39   1062.17 o 
 -12   2  10      475.96     1143.55   1172.06 o 
 -11   2  10      908.51      745.92   1139.73 o 
 -10   2  10      290.38      464.88   1194.86 o 
  -9   2  10    10340.75     8265.92    742.76 o 
  -8   2  10      168.86      488.91    507.96 o 
  -7   2  10    36534.47    27921.84   1172.58 o 
  -6   2  10      521.38      352.38    455.34 o 
  -5   2  10   121873.93    99860.38   6795.37 o 
  -4   2  10      407.11      258.78    469.39 o 
  -3   2  10   168228.88   149413.44   1813.26 o 
  -2   2  10      693.14       72.51    249.27 o 
  -1   2  10   116354.09    82573.01   2784.88 o 
   0   2  10      131.06      207.33    209.36 o 
   1   2  10    95642.28    76222.58   2515.54 o 
   2   2  10      348.18     1104.16    456.00 o 
   3   2  10    77741.34    81796.23   2887.79 o 
   4   2  10     6752.39     7922.58   1745.95 o 
   5   2  10    45730.39    41244.66   3512.84 o 
   6   2  10     4934.26     6871.07    802.66 o 
   7   2  10     3304.53     4470.29    566.18 o 
   8   2  10     4440.78     5817.35    688.46 o 
   9   2  10     4018.39     4897.60    749.11 o 
  10   2  10       74.20      553.01    626.98 o 
  11   2  10      236.17      338.58    607.48 o 
  12   2  10      181.39      610.94    715.20 o 
  13   2  10      419.72      584.19    858.45 o 
  14   2  10       40.23     1218.98   1125.11 o 
  15   2  10      144.91       81.58   1672.37 o 
 -15   3  10       22.10       40.65   1395.30 o 
 -14   3  10      457.63      986.35   1200.17 o 
 -13   3  10       23.34     1515.24   1282.82 o 
 -12   3  10     2218.97     3757.59   1189.67 o 
 -11   3  10      616.74     1765.06   1043.18 o 
 -10   3  10     1902.59     3201.50   1380.39 o 
  -9   3  10     1799.71     3772.69    705.26 o 
  -8   3  10     6245.94     7733.79   1106.24 o 
  -7   3  10    17370.60    11128.60    868.51 o 
  -6   3  10     1766.74     3015.49    699.32 o 
  -5   3  10    18463.55    15875.12    906.65 o 
  -4   3  10     1406.50      943.97    343.43 o 
  -3   3  10     7044.37     6734.10    468.78 o 
  -2   3  10     7685.61     6171.50    605.01 o 
  -1   3  10     3636.66     6236.32    460.70 o 
   0   3  10      155.69      266.96    245.38 o 
   1   3  10    20843.72    15787.49    686.36 o 
   2   3  10     2220.43     2411.93    448.01 o 
   3   3  10     4095.59     4933.65    370.49 o 
   4   3  10     7607.94     7993.53    639.77 o 
   5   3  10    17762.01    17282.13    874.95 o 
   6   3  10    27919.56    26862.02   2181.30 o 
   7   3  10     1424.41     1924.11    497.76 o 
   8   3  10    30291.49    27991.18   1099.17 o 
   9   3  10     2100.64     2830.82    650.55 o 
  10   3  10     6780.66     5995.28    732.49 o 
  11   3  10      392.07     1667.64    705.16 o 
  12   3  10     4614.23     6902.13   1067.62 o 
  13   3  10      358.03     1648.94   1276.16 o 
  14   3  10      842.54     1482.02   1889.91 o 
  15   3  10       69.10      -61.18   1189.69 o 
 -15   4  10        0.45      244.74   1264.26 o 
 -14   4  10       42.57      287.76   1679.17 o 
 -13   4  10       13.77     -678.07    985.36 o 
 -12   4  10      187.56     -649.48   1134.20 o 
 -11   4  10       10.02    -1082.09    922.50 o 
 -10   4  10       39.01     1094.16   1218.85 o 
  -9   4  10     4045.84     3932.68    899.70 o 
  -8   4  10     1572.78     2259.33   1074.13 o 
  -7   4  10    12057.55    10902.48   2160.43 o 
  -6   4  10      604.42      994.68    435.66 o 
  -5   4  10    15532.90    14376.44   1007.28 o 
  -4   4  10     4522.59     8841.28   1265.10 o 
  -3   4  10     7948.08     7227.07    352.17 o 
  -2   4  10     5476.09    10412.04   1006.60 o 
  -1   4  10     1966.34     2334.60    312.04 o 
   0   4  10   144531.22   134367.08   4694.70 o 
   1   4  10    18389.71    11028.00    825.51 o 
   2   4  10    53505.48    40450.91   1221.33 o 
   3   4  10     5391.54     4161.34    357.98 o 
   4   4  10    97394.65    64273.01   3034.00 o 
   5   4  10    12422.60     8679.50    659.16 o 
   6   4  10    15427.54    16420.22    975.24 o 
   7   4  10     6638.63     6195.00    754.57 o 
   8   4  10     7733.93     6388.21    695.30 o 
   9   4  10      842.64     1060.31    610.49 o 
  10   4  10      302.20      601.64    634.61 o 
  11   4  10      983.55     1061.57    737.34 o 
  12   4  10      215.18     -121.22   1156.04 o 
  13   4  10       44.33      746.55   1145.50 o 
  14   4  10       16.99      384.66   1184.45 o 
  15   4  10       21.37     -271.93   1189.69 o 
 -14   5  10      178.58      174.32   1196.49 o 
 -13   5  10      664.50      656.77   1132.71 o 
 -12   5  10      216.90     1032.95   1247.26 o 
 -11   5  10     1662.60      912.07   1105.28 o 
 -10   5  10      359.53     1105.31    684.60 o 
  -9   5  10    12358.39    10636.74    932.47 o 
  -8   5  10       47.38     1158.50    639.10 o 
  -7   5  10    21852.83    16313.28    986.72 o 
  -6   5  10      194.60     1411.74    598.65 o 
  -5   5  10    27762.42    22642.54   1332.01 o 
  -4   5  10     1577.54      927.43    404.10 o 
  -3   5  10     2060.96     1438.50    411.61 o 
  -2   5  10     2642.32     1748.52    353.40 o 
  -1   5  10     6991.27     8194.42    443.93 o 
   0   5  10      415.94       99.26    266.70 o 
   1   5  10     1668.61     2787.04    446.50 o 
   2   5  10     2773.58     2590.02    431.38 o 
   3   5  10       65.62      712.09    305.84 o 
   4   5  10     4509.90     4343.94    469.30 o 
   5   5  10     1895.00     5095.06    529.09 o 
   6   5  10     1939.35     4153.14    685.38 o 
   7   5  10     1043.86     1884.47    559.53 o 
   8   5  10     2043.13     3063.53    728.08 o 
   9   5  10      110.18     1241.78    733.44 o 
  10   5  10      230.70      928.65    714.26 o 
  11   5  10      185.81      422.34    938.82 o 
  12   5  10      406.71     1237.32   1155.52 o 
  13   5  10      145.56       56.98   1184.88 o 
  14   5  10       31.14      328.25   1053.65 o 
 -14   6  10       55.28     -331.20   1273.74 o 
 -13   6  10       56.37     1220.97   1384.32 o 
 -12   6  10      128.20     -120.25    942.82 o 
 -11   6  10      219.76       68.34    944.48 o 
 -10   6  10      145.72      198.47    681.71 o 
  -9   6  10      422.37     1128.91    757.91 o 
  -8   6  10       67.21     -156.39    624.66 o 
  -7   6  10     5820.18     4805.74    755.95 o 
  -6   6  10       73.63      854.87    900.12 o 
  -5   6  10    26471.79    26032.91   1063.30 o 
  -4   6  10      172.53      942.48    590.71 o 
  -3   6  10    57869.29    47527.39   2568.89 o 
  -2   6  10     8660.91     8985.08    588.74 o 
  -1   6  10   113576.84   121798.89   4706.26 o 
   0   6  10    17971.95    17927.16    901.76 o 
   1   6  10    81795.33    88528.45   3239.55 o 
   2   6  10    23087.21    19653.99   1382.77 o 
   3   6  10    13650.97    16212.08    872.91 o 
   4   6  10    10563.92     9365.53    559.98 o 
   5   6  10     4422.17     7630.70    568.87 o 
   6   6  10    10875.05    10775.01    803.79 o 
   7   6  10      121.04     1468.04    593.77 o 
   8   6  10     4608.89     4285.14    676.08 o 
   9   6  10        3.60     1238.37    746.59 o 
  10   6  10       87.72      -82.37    684.38 o 
  11   6  10      218.18     -165.75    880.91 o 
  12   6  10        5.10      592.06   1032.93 o 
  13   6  10      116.15      447.55    878.29 o 
  14   6  10        0.59     -340.79   1198.86 o 
 -14   7  10      501.47     1304.04   1474.95 o 
 -13   7  10        8.86     1112.35   1131.85 o 
 -12   7  10     1365.12     2665.27   1353.14 o 
 -11   7  10       32.62      861.31    726.73 o 
 -10   7  10      793.19     2161.58    835.83 o 
  -9   7  10       22.92      995.74    625.11 o 
  -8   7  10     1296.14     2038.30    711.95 o 
  -7   7  10       61.63     1398.28    748.96 o 
  -6   7  10      241.92      928.08    585.69 o 
  -5   7  10     7333.60     7122.29    590.77 o 
  -4   7  10     1105.80     3185.58    660.38 o 
  -3   7  10     4901.96     5462.77    606.89 o 
  -2   7  10     1715.21     2701.73    498.20 o 
  -1   7  10     1087.66     1858.17    504.35 o 
   0   7  10      468.76     1243.74    430.99 o 
   1   7  10     2875.62     3775.70    543.60 o 
   2   7  10    14194.89    11840.01   1247.23 o 
   3   7  10     9387.17     6416.33   1081.31 o 
   4   7  10    15462.44    17565.86   1072.27 o 
   5   7  10     2950.81     4725.61    668.47 o 
   6   7  10    13563.08    12831.60    926.01 o 
   7   7  10      115.25     1192.09    812.97 o 
   8   7  10    13346.01    12483.97   1098.90 o 
   9   7  10      454.88      795.50    792.35 o 
  10   7  10     7317.52     6793.86   1038.67 o 
  11   7  10      130.55      707.69    950.89 o 
  12   7  10     1870.14     2148.45   1031.68 o 
  13   7  10      101.03     1540.11   1038.84 o 
  14   7  10      656.26     1052.53   1142.60 o 
 -13   8  10      145.53     1096.31   1369.39 o 
 -12   8  10        0.73        8.41   1388.40 o 
 -11   8  10      151.96     -619.61    867.62 o 
 -10   8  10      796.99     1300.24    845.63 o 
  -9   8  10     2133.55     1604.60    837.23 o 
  -8   8  10      231.21     1138.85    881.51 o 
  -7   8  10     7797.36     5724.65   1371.75 o 
  -6   8  10       72.76     1211.13    660.53 o 
  -5   8  10    18057.89    16542.78   1026.80 o 
  -4   8  10      341.12     2317.13    644.00 o 
  -3   8  10    36738.60    35674.02   1947.76 o 
  -2   8  10     2806.09     5856.01    654.31 o 
  -1   8  10    42845.80    49421.49   2947.16 o 
   0   8  10    29931.03    29143.13   1341.63 o 
   1   8  10    92075.34   101410.60   1819.56 o 
   2   8  10    20848.34    19086.72   1044.04 o 
   3   8  10    18613.11    17217.07   1000.55 o 
   4   8  10    15602.93    11913.21   1037.38 o 
   5   8  10     8323.65     8625.86   1011.66 o 
   6   8  10     4775.26     6579.09    823.24 o 
   7   8  10     5416.92     5730.15   1250.88 o 
   8   8  10     3032.34     2990.94    983.78 o 
   9   8  10      909.90     1010.21    964.03 o 
  10   8  10      133.79      444.63    898.22 o 
  11   8  10      592.96     1775.05   1120.18 o 
  12   8  10      147.65      710.34   1203.63 o 
  13   8  10       89.85      420.79    949.68 o 
 -13   9  10      218.69    -2352.19   2494.95 o 
 -12   9  10        0.76      593.99   1153.47 o 
 -11   9  10     1149.82     2586.85   1019.30 o 
 -10   9  10       90.39      612.64    848.76 o 
  -9   9  10     5969.86     5199.10   1239.86 o 
  -8   9  10        8.31      712.05    769.05 o 
  -7   9  10    10505.18     9121.83   1018.97 o 
  -6   9  10      377.57     1384.00    773.81 o 
  -5   9  10    17765.69    15385.01   1083.41 o 
  -4   9  10     3119.54     2413.82    595.30 o 
  -3   9  10    13301.34    13134.87   1014.60 o 
  -2   9  10     1156.30      809.25    571.25 o 
  -1   9  10     3088.33     2751.96    667.22 o 
   0   9  10     4334.55     5789.18    730.18 o 
   1   9  10     2210.51     2669.20    556.15 o 
   2   9  10      775.69     1151.91    540.07 o 
   3   9  10     2524.73     4013.50    676.03 o 
   4   9  10     1248.31     1488.39    644.05 o 
   5   9  10     4567.84     6630.95    868.44 o 
   6   9  10      243.35     2489.41   1177.00 o 
   7   9  10      953.30      912.30   1063.92 o 
   8   9  10       80.53      300.69    809.66 o 
   9   9  10       94.47     -144.32    789.23 o 
  10   9  10      100.59     1468.32   1246.26 o 
  11   9  10      205.20     -544.53   1027.15 o 
  12   9  10       21.31       97.44   1206.03 o 
  13   9  10      173.69      985.79   1073.41 o 
 -12  10  10        0.45    -1361.14   1340.57 o 
 -11  10  10        4.56    -1120.06    751.59 o 
 -10  10  10       69.97     -172.74    963.27 o 
  -9  10  10        5.19      -13.22    723.78 o 
  -8  10  10       10.03      230.78    759.66 o 
  -7  10  10      333.22      612.31    701.74 o 
  -6  10  10      273.61      499.25    697.41 o 
  -5  10  10     7774.69     7627.83    873.27 o 
  -4  10  10     3577.02     2773.24    634.62 o 
  -3  10  10    18565.42    15200.83    941.79 o 
  -2  10  10    10747.72    11181.25   1280.49 o 
  -1  10  10    27511.27    23562.93   2292.92 o 
   0  10  10     9495.64    12933.71    909.95 o 
   1  10  10    22501.75    25597.84   1986.03 o 
   2  10  10    12814.04    15598.46   1064.62 o 
   3  10  10     2142.93     5217.74    829.46 o 
   4  10  10     6471.26     5757.97    764.63 o 
   5  10  10       81.88     2562.94   1178.81 o 
   6  10  10     5141.40     3673.11   1277.36 o 
   7  10  10      630.72      907.74   1166.61 o 
   8  10  10     5918.55     5277.64   1232.17 o 
   9  10  10       67.45      505.43    941.86 o 
  10  10  10     1001.06      440.81   1112.58 o 
  11  10  10        0.41      747.48   1307.88 o 
  12  10  10      149.30     -559.73   1526.20 o 
 -11  11  10        6.58     1168.72   1029.86 o 
 -10  11  10      296.96      708.50    935.82 o 
  -9  11  10      223.59      603.99   1032.41 o 
  -8  11  10     1081.68     2511.05   1035.27 o 
  -7  11  10      316.25     1204.47    862.46 o 
  -6  11  10       58.39      505.84    827.47 o 
  -5  11  10       56.10      149.76    680.96 o 
  -4  11  10        9.11      721.07    716.48 o 
  -3  11  10      339.58      554.19    650.37 o 
  -2  11  10     1512.10     1654.57    806.80 o 
  -1  11  10      950.44     2255.40    876.14 o 
   0  11  10       14.41      244.61    601.53 o 
   1  11  10     2512.36     2192.13    655.40 o 
   2  11  10     3661.43     2375.42    653.64 o 
   3  11  10       71.08     1396.30   1573.79 o 
   4  11  10     7276.49     4313.34   1342.65 o 
   5  11  10       30.09      777.82   1023.87 o 
   6  11  10    12666.72    10583.17   1412.27 o 
   7  11  10      188.12     1132.78   1039.26 o 
   8  11  10     6274.77     6050.64   1212.09 o 
   9  11  10      245.44     1615.02   1277.71 o 
  10  11  10     2423.66     1295.30   1328.41 o 
  11  11  10      108.68     1468.46   1272.60 o 
 -11  12  10      268.09     -167.56    898.78 o 
 -10  12  10      259.50     -519.25    903.09 o 
  -9  12  10     1447.30     1536.03    889.50 o 
  -8  12  10      376.32      984.53    796.13 o 
  -7  12  10     4289.17     3796.33    878.35 o 
  -6  12  10      795.57     2641.22    991.76 o 
  -5  12  10     9225.09     8451.80   1064.71 o 
  -4  12  10     1113.25     2480.42   1256.47 o 
  -3  12  10    26824.89    23075.29   1331.82 o 
  -2  12  10       41.72     4441.31    956.30 o 
  -1  12  10    30007.36    35665.88   1919.08 o 
   0  12  10     4283.55     6043.86   1128.43 o 
   1  12  10    50471.58    55412.91   1758.35 o 
   2  12  10    17209.65    20310.10   1534.50 o 
   3  12  10    16524.03    18624.52   3616.66 o 
   4  12  10     5699.36     5371.71   1267.87 o 
   5  12  10     5947.64     5229.06   1146.45 o 
   6  12  10     1487.16     1318.99   1002.47 o 
   7  12  10     2470.98     2043.96   1216.23 o 
   8  12  10      545.16     2263.81   1475.22 o 
   9  12  10      304.71      649.72   1021.43 o 
  10  12  10        2.34      182.14   1023.87 o 
  -9  13  10     1588.45      829.51    987.56 o 
  -8  13  10       17.75      649.81    958.26 o 
  -7  13  10     3941.42     3458.51    949.02 o 
  -6  13  10       49.15      125.17    739.48 o 
  -5  13  10     5166.95     4339.09    913.51 o 
  -4  13  10      803.38       11.18    923.78 o 
  -3  13  10     3231.13     1976.25    759.62 o 
  -2  13  10     1536.63     1736.74    829.03 o 
  -1  13  10       45.09      392.40    659.20 o 
   0  13  10     1471.39      433.95    773.00 o 
   1  13  10      614.06      997.14    843.45 o 
   2  13  10     1546.32     1524.21    987.47 o 
   3  13  10     1217.35      919.94    988.05 o 
   4  13  10      781.78     1626.14   1318.86 o 
   5  13  10      893.23      430.41   1300.31 o 
   6  13  10      367.95      351.75   1130.33 o 
   7  13  10       12.94     -751.50   1086.16 o 
   8  13  10       12.40      666.23   1849.12 o 
   9  13  10      163.28      519.86   1028.72 o 
  -8  14  10        3.43      790.03    943.59 o 
  -7  14  10       66.05      782.97    968.24 o 
  -6  14  10       16.92       87.78    845.71 o 
  -5  14  10      649.77      671.15   1047.58 o 
  -4  14  10      240.57      917.76   1910.31 o 
  -3  14  10     1083.52     1617.19    855.53 o 
  -2  14  10     3017.54     2917.74    841.30 o 
  -1  14  10     1352.50     2736.74    950.01 o 
   0  14  10     6026.12     5510.16   1004.06 o 
   1  14  10      405.22      511.57    917.78 o 
   2  14  10     6855.51     6457.62   1159.27 o 
   3  14  10      176.49      486.21   1032.24 o 
   4  14  10     7188.87     4080.37   2267.21 o 
   5  14  10      705.36     1333.42   1200.21 o 
   6  14  10     3419.86     4253.62   1312.67 o 
   7  14  10      396.02      463.74   1203.29 o 
   8  14  10     2102.37     2433.77   2087.06 o 
  -7  15  10      423.30      748.04    915.65 o 
  -6  15  10      178.19      876.97   1957.89 o 
  -5  15  10      738.29       88.38   1502.41 o 
  -4  15  10       78.03     -353.09    885.20 o 
  -3  15  10     1054.43        6.80   1611.18 o 
  -2  15  10      693.39     1045.85   1201.73 o 
  -1  15  10      997.91     1644.95    994.32 o 
   0  15  10      644.24      655.91    889.54 o 
   1  15  10      173.18      936.91    898.44 o 
   2  15  10       16.31      826.73   1137.70 o 
   3  15  10        4.03     2021.30   1957.89 o 
   4  15  10     1043.37      -85.03   1294.97 o 
   5  15  10      126.65     1416.76   1413.86 o 
   6  15  10     2525.98     1296.86   1438.37 o 
   7  15  10      101.38     -360.31   1917.10 o 
  -5  16  10     4756.12     3317.54   2270.61 o 
  -4  16  10      513.77     1312.06   1624.78 o 
  -3  16  10     8351.14     4643.20   2005.48 o 
  -2  16  10      141.57     3417.49   1698.03 o 
  -1  16  10     8317.31     7539.90   1265.60 o 
   0  16  10       41.12     1003.91    974.31 o 
   1  16  10     9772.98     8768.32   1232.73 o 
   2  16  10     1966.74     2791.74   1137.62 o 
   3  16  10     4044.53     3762.45   2080.26 o 
   4  16  10      475.32     -142.29   1367.61 o 
 -15   0  11       91.14     1155.70   1495.61 o 
 -13   0  11       33.23      829.39   1509.21 o 
 -11   0  11        0.49     -679.82   1189.69 o 
  -9   0  11     1186.27     1332.45   1203.29 o 
  -7   0  11      155.54      752.99   1135.31 o 
  -5   0  11     3481.00     3897.42   1032.40 o 
  -1   0  11     4553.80     4041.27    415.67 o 
   1   0  11     2268.23     2520.88    556.98 o 
   3   0  11    96062.89    76405.42   2828.07 o 
   5   0  11    77693.41    70824.23   3137.39 o 
   7   0  11    25886.85    23970.33   2131.25 o 
   9   0  11     4785.16     5462.06   1119.93 o 
  11   0  11       89.10      278.93    856.83 o 
  13   0  11        0.82    -1359.65   1189.69 o 
  15   0  11        1.55      659.43   1747.15 o 
 -15   1  11      132.22     -179.35   1086.16 o 
 -14   1  11      211.76     -603.55   1004.60 o 
 -13   1  11      542.04     2483.17   1251.46 o 
 -12   1  11     1321.75     2116.72   1201.19 o 
 -11   1  11     4211.05     5001.90   1172.00 o 
 -10   1  11     3541.53     6743.85   1951.09 o 
  -9   1  11     2312.28     4185.24   1084.26 o 
  -8   1  11    14752.40    11873.19   2471.63 o 
  -7   1  11     1882.18     1172.45    243.35 o 
  -6   1  11     9768.71     4408.25   1081.45 o 
  -5   1  11        9.84      852.34    758.52 o 
  -4   1  11    15896.96     9911.43   1001.34 o 
  -3   1  11      902.80      542.58    216.62 o 
  -2   1  11     2685.12     1901.83    251.57 o 
  -1   1  11      809.96      694.17    228.36 o 
   0   1  11     2432.28     2385.65    323.71 o 
   1   1  11      397.10      631.75    336.18 o 
   2   1  11     4180.00     3121.47    506.58 o 
   3   1  11     1393.29      937.85    365.62 o 
   4   1  11     6368.78     6059.91    623.95 o 
   5   1  11    20069.11    19750.53   1020.49 o 
   6   1  11      985.60     1709.10    492.58 o 
   7   1  11     5146.44     7135.19    650.56 o 
   8   1  11      148.40     1894.65    681.73 o 
   9   1  11    15192.36    16697.15    995.55 o 
  10   1  11      162.03     1814.84    668.33 o 
  11   1  11     5118.62     8123.54    917.63 o 
  12   1  11      109.72     1525.05    724.65 o 
  13   1  11      622.86     1690.44    950.35 o 
  14   1  11        7.00    -1607.68   1129.63 o 
  15   1  11      130.20    -1006.14   1713.16 o 
 -15   2  11        0.41      -80.63   1417.43 o 
 -14   2  11       59.83      563.60   1228.70 o 
 -13   2  11      119.88     -140.47   1074.37 o 
 -12   2  11      283.67      422.02   1348.12 o 
 -11   2  11       61.83     -705.23    899.10 o 
 -10   2  11     1838.90     2344.25   1133.44 o 
  -9   2  11        0.34      750.50   1004.72 o 
  -8   2  11    13190.21     8643.31   1805.21 o 
  -7   2  11       18.20      367.25    399.28 o 
  -6   2  11    45302.24    33143.55    982.70 o 
  -5   2  11     1048.32     1015.01    970.54 o 
  -4   2  11   138401.11    97851.96   2584.16 o 
  -3   2  11     3232.87     2622.07    235.58 o 
  -2   2  11   142687.19   121647.15   4746.38 o 
  -1   2  11    17964.15    17560.04    895.89 o 
   0   2  11   153496.08   125800.30   2833.53 o 
   1   2  11    13204.23    11665.67    948.62 o 
   2   2  11    86238.10    84391.32   4864.29 o 
   3   2  11     5539.48     5355.10    825.78 o 
   4   2  11    38956.50    48042.43   1366.98 o 
   5   2  11     8967.89     6125.68   1040.04 o 
   6   2  11    18694.60    21273.26   1300.14 o 
   7   2  11     1541.87     3578.31    546.03 o 
   8   2  11     5950.54     5220.77    652.15 o 
   9   2  11      520.97     1215.38    653.31 o 
  10   2  11     1390.84     1790.10    585.25 o 
  11   2  11      608.37     1489.89    714.66 o 
  12   2  11      510.13      931.00    639.36 o 
  13   2  11       84.34      766.73    864.20 o 
  14   2  11      292.05       13.60   1651.97 o 
  15   2  11        0.20    -1998.68   1441.23 o 
 -15   3  11      230.35      294.24   1409.29 o 
 -14   3  11        6.13     -640.75   1374.00 o 
 -13   3  11     1194.86     2265.80   1172.71 o 
 -12   3  11      358.44     1866.28   1104.07 o 
 -11   3  11     2623.32     3761.73   1243.79 o 
 -10   3  11     1178.12     1949.53   1110.02 o 
  -9   3  11     4204.46     4425.04    685.51 o 
  -8   3  11     7029.88     8228.61   1528.01 o 
  -7   3  11     2912.39     3253.26    552.85 o 
  -6   3  11     9664.64     8395.12    644.01 o 
  -5   3  11     4666.23     5741.26   1058.33 o 
  -4   3  11    13085.38    13067.62   1363.52 o 
  -3   3  11     2248.27     1871.12    259.49 o 
  -2   3  11    15099.94    13515.00    489.66 o 
  -1   3  11     1156.90     1887.20    247.10 o 
   0   3  11      810.29      984.78    256.27 o 
   1   3  11     8755.93    10643.95    605.96 o 
   2   3  11    11333.73    11651.20    655.40 o 
   3   3  11     2500.09     2948.85    477.86 o 
   4   3  11     6243.61     9099.03    504.67 o 
   5   3  11    16675.46    16301.68   1078.51 o 
   6   3  11     6422.71     4970.00    540.29 o 
   7   3  11    15603.73    17654.98   1052.87 o 
   8   3  11       69.45     2800.32    713.36 o 
   9   3  11    17505.93    15609.79    942.77 o 
  10   3  11       75.12     1830.65    655.97 o 
  11   3  11     6659.35     6799.27    838.89 o 
  12   3  11      203.08     2087.13    823.15 o 
  13   3  11     1941.25     3426.31   1321.95 o 
  14   3  11      144.61      616.05    982.97 o 
 -15   4  11       50.93     1974.77   1397.04 o 
 -14   4  11        6.95      -68.40   1252.24 o 
 -13   4  11       78.93     -956.29   1154.73 o 
 -12   4  11       62.00      730.69   1214.37 o 
 -11   4  11        3.61       17.37    965.86 o 
 -10   4  11      317.71      845.31   1139.00 o 
  -9   4  11     1221.18     1955.45    637.49 o 
  -8   4  11     5205.73     4566.66    977.03 o 
  -7   4  11     3781.89     4425.86   1017.55 o 
  -6   4  11    12838.13    11532.44    770.71 o 
  -5   4  11      650.55     1430.57    737.89 o 
  -4   4  11    12925.99    11579.32    826.47 o 
  -3   4  11     1116.58     2935.38    634.13 o 
  -2   4  11     6342.11     5325.19    435.12 o 
  -1   4  11    26720.72    26720.98   1482.05 o 
   0   4  11    22829.80    14167.71   1181.52 o 
   1   4  11    58883.70    49888.69   2724.96 o 
   2   4  11     3316.52     3269.64    759.44 o 
   3   4  11    17868.87    16302.52   1677.92 o 
   4   4  11     9190.04     8824.71   1062.68 o 
   5   4  11    14720.90    19030.78    885.45 o 
   6   4  11     4050.15     4838.04    625.95 o 
   7   4  11     7871.97     6587.17    649.99 o 
   8   4  11     3689.21     3541.07    643.47 o 
   9   4  11     6387.25     5511.05    744.76 o 
  10   4  11     1191.00      465.77    583.51 o 
  11   4  11      614.77     1728.48    811.60 o 
  12   4  11      380.35      133.48   1026.53 o 
  13   4  11       18.93     -474.68   1150.69 o 
  14   4  11       52.24    -1023.94    968.41 o 
  15   4  11        1.61     -761.40   1611.18 o 
 -14   5  11      144.08      621.10   1123.55 o 
 -13   5  11      152.37      417.88   1100.37 o 
 -12   5  11     1102.08     2099.65   1154.26 o 
 -11   5  11      325.44      242.60   1160.34 o 
 -10   5  11     4460.54     4404.52   1151.92 o 
  -9   5  11      786.53      687.20    650.44 o 
  -8   5  11    14260.20    12389.05    970.06 o 
  -7   5  11      496.20     1353.33    644.21 o 
  -6   5  11    23380.26    14371.41   2802.43 o 
  -5   5  11     4173.81     3338.08    436.81 o 
  -4   5  11    11414.17     9614.77    905.09 o 
  -3   5  11      744.13      808.86    335.71 o 
  -2   5  11     1832.60     1731.79    391.23 o 
  -1   5  11      129.37     -154.20    262.93 o 
   0   5  11      331.93      -37.00    243.39 o 
   1   5  11      599.15     -116.52    380.81 o 
   2   5  11      389.10      -55.87    452.36 o 
   3   5  11      909.40     1363.39    327.74 o 
   4   5  11     2172.09     2936.28    437.75 o 
   5   5  11     5463.78     4513.08    490.82 o 
   6   5  11     3576.62     3761.90    904.75 o 
   7   5  11     2210.23     2604.99    621.31 o 
   8   5  11      291.45      938.54    634.86 o 
   9   5  11     2065.47     2032.55    636.12 o 
  10   5  11      238.17      581.42    837.27 o 
  11   5  11      182.69      422.50    696.23 o 
  12   5  11       17.53     -241.80    936.92 o 
  13   5  11      100.35      565.25   1170.34 o 
  14   5  11       60.58      129.85   1045.78 o 
 -14   6  11       50.84      607.34   1115.36 o 
 -13   6  11       80.18      445.52   1125.96 o 
 -12   6  11       55.64      -31.98   1147.98 o 
 -11   6  11        0.07     -159.63   1122.45 o 
 -10   6  11      126.34      334.52    784.78 o 
  -9   6  11      104.23      467.09    559.69 o 
  -8   6  11     2591.95     2734.99   1050.04 o 
  -7   6  11      739.09      347.70    556.74 o 
  -6   6  11    15671.63    14883.25   1299.96 o 
  -5   6  11       97.84      635.21    435.38 o 
  -4   6  11    55152.18    49852.14   2882.09 o 
  -3   6  11      187.85     1355.84    658.30 o 
  -2   6  11    68616.12    67515.45   1533.68 o 
  -1   6  11    18931.89    18377.86    888.26 o 
   0   6  11   129870.37   129123.68   2293.77 o 
   1   6  11     5796.80    10988.96   1503.91 o 
   2   6  11    40152.42    46328.90   1306.04 o 
   3   6  11     5579.54     8578.36    763.13 o 
   4   6  11    20621.86    21614.96   1172.58 o 
   5   6  11     4713.74     5530.87    543.44 o 
   6   6  11      311.30     2008.83    707.43 o 
   7   6  11     7914.86     5408.45    726.09 o 
   8   6  11      668.18     1809.37    738.67 o 
   9   6  11     2671.55     2316.91    765.05 o 
  10   6  11       10.51      581.37    709.96 o 
  11   6  11      115.94     -244.42    833.52 o 
  12   6  11      116.76      214.15   1150.93 o 
  13   6  11        3.40     -157.07    882.43 o 
  14   6  11      230.95     1028.76   1044.51 o 
 -14   7  11       27.34      212.91   1188.26 o 
 -13   7  11      778.35      875.02   1464.09 o 
 -12   7  11       27.84      471.34   1082.94 o 
 -11   7  11     1252.71     3532.33   1270.02 o 
 -10   7  11        1.50      891.74    824.50 o 
  -9   7  11     2821.30     3121.19    921.19 o 
  -8   7  11        9.86     2191.93    793.35 o 
  -7   7  11     1565.21     2204.84    902.65 o 
  -6   7  11     1009.75     1133.10    673.00 o 
  -5   7  11      116.02     1033.39    584.73 o 
  -4   7  11    10932.27    12617.26    873.30 o 
  -3   7  11      192.43      909.37    472.30 o 
  -2   7  11     7893.15     7316.06    616.39 o 
  -1   7  11     6304.98     6435.74    477.18 o 
   0   7  11     9981.75     9300.51    648.53 o 
   1   7  11    22187.64    18257.28    859.92 o 
   2   7  11       45.86     1649.20    507.51 o 
   3   7  11     7606.62     8377.79    793.24 o 
   4   7  11    10847.70    12321.66    669.90 o 
   5   7  11    11889.56     9379.38    654.24 o 
   6   7  11     1570.50     3338.96    992.25 o 
   7   7  11    18915.22    16156.26   1461.78 o 
   8   7  11        3.43      780.48    737.35 o 
   9   7  11     7287.38     5581.56    858.97 o 
  10   7  11      728.77     1378.51    786.23 o 
  11   7  11     4148.67     3888.35   1679.17 o 
  12   7  11      319.77      248.79    877.15 o 
  13   7  11     1274.46     1387.07   1007.99 o 
  14   7  11       58.31     1781.27   1665.57 o 
 -13   8  11        5.54     1591.90   1232.17 o 
 -12   8  11      251.95     1250.55   1320.66 o 
 -11   8  11       24.97     -279.02    804.88 o 
 -10   8  11      505.84      792.50    760.45 o 
  -9   8  11      765.73      968.21    893.44 o 
  -8   8  11     3973.15     3691.65    879.65 o 
  -7   8  11      260.67      769.29    694.43 o 
  -6   8  11    15203.91    11686.36    961.95 o 
  -5   8  11      125.23     1976.66   1005.90 o 
  -4   8  11    29555.43    29572.31   1092.69 o 
  -3   8  11     2234.54     5479.47    645.83 o 
  -2   8  11    46947.59    40132.05   1194.17 o 
  -1   8  11     6555.56     6885.21    624.64 o 
   0   8  11    36374.78    34132.25   1664.68 o 
   1   8  11    20650.86    19109.49   1461.07 o 
   2   8  11    33949.15    38380.57   3015.10 o 
   3   8  11    20199.60    13725.31    906.74 o 
   4   8  11    18707.97    19073.18   1072.20 o 
   5   8  11    12632.78    12107.15   1137.80 o 
   6   8  11    10376.61     9499.56    909.00 o 
   7   8  11     4530.98     5773.51   1154.84 o 
   8   8  11     3791.05     2926.43    824.20 o 
   9   8  11      151.19      452.22    816.59 o 
  10   8  11      965.23     1183.10    952.85 o 
  11   8  11       91.90      532.85   1226.76 o 
  12   8  11      143.31     -103.00   1288.06 o 
  13   8  11        0.47      401.06   1108.39 o 
 -13   9  11        1.06     -908.19   1481.32 o 
 -12   9  11      439.15     -354.55   1312.41 o 
 -11   9  11       40.25     -837.92    801.46 o 
 -10   9  11     1506.37     1435.86    897.66 o 
  -9   9  11       15.78      931.98    940.44 o 
  -8   9  11     8500.82     7500.13   1701.31 o 
  -7   9  11        0.15      729.44    734.93 o 
  -6   9  11    12443.08    11159.74   1092.40 o 
  -5   9  11      195.42     1445.34    698.85 o 
  -4   9  11    12277.03    10397.74    899.80 o 
  -3   9  11     2064.72     2361.40    670.91 o 
  -2   9  11     7528.79     5844.05    646.67 o 
  -1   9  11     3066.29     3354.25    749.86 o 
   0   9  11       80.21      630.17    517.91 o 
   1   9  11      742.49      240.05    531.96 o 
   2   9  11     1179.14     1913.08    582.89 o 
   3   9  11      208.73      943.38    689.44 o 
   4   9  11    11225.01    10780.83    937.25 o 
   5   9  11      183.11      827.90    667.65 o 
   6   9  11     5058.53     4016.02   1128.51 o 
   7   9  11        8.37      522.77   1134.13 o 
   8   9  11       35.65      716.19   1020.17 o 
   9   9  11        4.20      999.51    794.61 o 
  10   9  11      106.01      491.08   1061.37 o 
  11   9  11      127.85     -502.31    995.94 o 
  12   9  11      177.65     -110.21   1047.81 o 
  13   9  11        3.34     1142.10   1767.54 o 
 -12  10  11        1.51      707.71   1516.37 o 
 -11  10  11        1.69     -671.42    881.45 o 
 -10  10  11        1.71     -611.43    702.92 o 
  -9  10  11        0.93     -219.07    783.25 o 
  -8  10  11      187.43      740.69    794.18 o 
  -7  10  11       39.87      314.10    677.61 o 
  -6  10  11      707.06      733.74    881.26 o 
  -5  10  11       14.22      616.81    679.62 o 
  -4  10  11     9555.11     8404.38    779.80 o 
  -3  10  11     3163.51     3066.57    695.79 o 
  -2  10  11    22935.78    19376.68   1945.83 o 
  -1  10  11     5782.43     8252.39    833.12 o 
   0  10  11    24366.66    27215.88   1660.51 o 
   1  10  11    14138.72    14393.36    910.75 o 
   2  10  11    13398.29    14169.80   1162.77 o 
   3  10  11     6216.78     7644.28    859.59 o 
   4  10  11     2462.69     3667.10    721.20 o 
   5  10  11     4669.60     3918.86   1254.40 o 
   6  10  11      320.52     -959.01    899.71 o 
   7  10  11     7168.93     6447.01   1272.44 o 
   8  10  11      107.37      885.50   1529.60 o 
   9  10  11     1641.09      527.87    802.71 o 
  10  10  11       68.45      429.80   1090.08 o 
  11  10  11      186.82      373.82   1057.27 o 
  12  10  11       25.57      340.68   1083.01 o 
 -11  11  11      268.55      153.31    920.02 o 
 -10  11  11        8.71      766.30   1045.00 o 
  -9  11  11      776.86     1328.46    887.58 o 
  -8  11  11      265.38     1127.13    907.29 o 
  -7  11  11     1243.08     2453.09   1005.70 o 
  -6  11  11      548.20      826.12    678.78 o 
  -5  11  11        3.48     1142.14    727.29 o 
  -4  11  11       87.43     -512.56    630.75 o 
  -3  11  11      206.80      923.16    636.85 o 
  -2  11  11      240.49      229.68    626.03 o 
  -1  11  11       33.93      212.54    638.60 o 
   0  11  11     1420.65     1774.07    665.14 o 
   1  11  11      180.88     1203.13    632.79 o 
   2  11  11      961.87     1035.28    672.39 o 
   3  11  11     2262.26     2615.93    977.15 o 
   4  11  11       31.04     -194.90    828.55 o 
   5  11  11     9657.50     8682.83   1236.78 o 
   6  11  11      237.58      885.38   1057.62 o 
   7  11  11     7629.42     6357.09   1217.39 o 
   8  11  11      192.22     -244.66   1207.77 o 
   9  11  11     3432.57     2998.89   1345.96 o 
  10  11  11      205.17      974.91   1107.82 o 
  11  11  11     2095.91     1623.17   1122.30 o 
 -10  12  11      644.01        9.93    857.03 o 
  -9  12  11      522.63      543.25    958.56 o 
  -8  12  11     2591.60     2368.40   1030.09 o 
  -7  12  11      632.02     2035.16    942.97 o 
  -6  12  11     6634.04     5123.21    872.55 o 
  -5  12  11      504.43     1234.83    791.44 o 
  -4  12  11    17935.68    12110.59   1055.89 o 
  -3  12  11      802.68     3497.26    854.62 o 
  -2  12  11    28896.04    33014.34   1679.52 o 
  -1  12  11      856.22     3604.03   1022.45 o 
   0  12  11    40058.21    41767.40   1562.38 o 
   1  12  11    12309.11    12276.26    994.29 o 
   2  12  11    42238.93    46803.67   3709.99 o 
   3  12  11     7117.83    10625.55   1615.09 o 
   4  12  11     9910.59    12578.15   2216.23 o 
   5  12  11     3088.20     2416.90   1031.80 o 
   6  12  11     3734.52     3916.13   1458.22 o 
   7  12  11      903.28     1738.47   1163.18 o 
   8  12  11      909.24      846.96   1123.66 o 
   9  12  11      193.90      165.99   1103.15 o 
  10  12  11      171.28     -231.06   1193.09 o 
  -9  13  11        5.37      783.26    891.25 o 
  -8  13  11     2584.13     2052.82    882.04 o 
  -7  13  11      173.42      132.04    804.86 o 
  -6  13  11     3837.18     3733.78   1037.55 o 
  -5  13  11     1007.37      810.95    743.43 o 
  -4  13  11     4903.80     4911.47   1191.79 o 
  -3  13  11     1405.66     1001.76    749.41 o 
  -2  13  11      922.54      847.19    937.53 o 
  -1  13  11     2313.51     2569.52    833.28 o 
   0  13  11      201.49     -669.65    763.31 o 
   1  13  11     1719.10     1202.30    863.64 o 
   2  13  11      769.93      567.96    895.97 o 
   3  13  11     1769.56     3706.82   1359.65 o 
   4  13  11     1920.54     1639.49   1119.28 o 
   5  13  11       45.07      -45.86   1260.95 o 
   6  13  11      544.66      628.11   1051.93 o 
   7  13  11        9.02     1196.96   1083.61 o 
   8  13  11       18.04     -190.35   1855.92 o 
   9  13  11      202.84      -13.99    993.99 o 
  -8  14  11       35.09     -493.53    924.41 o 
  -7  14  11       33.43     -526.73    797.02 o 
  -6  14  11      210.11      733.30    728.91 o 
  -5  14  11        5.30     -795.39   1386.84 o 
  -4  14  11      312.46      292.32   1441.23 o 
  -3  14  11      389.84      484.71    924.33 o 
  -2  14  11     1270.17      607.30    947.60 o 
  -1  14  11     2832.69     3480.25   1014.62 o 
   0  14  11      919.37     1267.01   1076.19 o 
   1  14  11     3934.11     4258.64   1169.45 o 
   2  14  11       52.20       -0.09    914.46 o 
   3  14  11     4842.98     2272.97   1138.97 o 
   4  14  11      202.92     2087.06   1179.55 o 
   5  14  11     4232.93     4156.60   1355.08 o 
   6  14  11      423.21     1503.71   1407.04 o 
   7  14  11     2400.73     1869.32   1464.94 o 
   8  14  11      256.97    -1753.95   1821.93 o 
  -7  15  11      441.20     1629.77   1359.65 o 
  -6  15  11      596.67      224.34   1910.31 o 
  -5  15  11       43.33      305.92   1441.23 o 
  -4  15  11      742.78      300.04   1029.84 o 
  -3  15  11      226.66     -705.76    865.25 o 
  -2  15  11      859.57     1953.06   1057.03 o 
  -1  15  11      673.59      483.51    824.00 o 
   0  15  11      366.18     1037.68    918.12 o 
   1  15  11      292.48     1164.94    936.08 o 
   2  15  11        7.35      348.05   1135.79 o 
   3  15  11      305.19      464.87   1383.64 o 
   4  15  11       34.22    -1354.29   1264.94 o 
   5  15  11     1836.83     -768.00   1312.30 o 
   6  15  11      254.29      276.71   1228.33 o 
   7  15  11     2688.14     -176.75   1937.50 o 
  -4  16  11     6609.45     6995.39   2562.94 o 
  -2  16  11     8413.86    10534.71   3314.14 o 
  -1  16  11       38.48     2493.69   1035.29 o 
   0  16  11     9384.62     9972.35   1327.58 o 
   1  16  11     1055.15     1872.66    999.62 o 
   2  16  11    10515.89    11396.50   1530.15 o 
   3  16  11     1464.83     3421.37   1436.20 o 
   4  16  11     2787.82     4981.60   1619.79 o 
 -14   0  12      163.03     -863.38   1380.04 o 
 -12   0  12      275.22     1570.39   1509.21 o 
 -10   0  12        9.71      333.11   1176.10 o 
  -8   0  12    13525.82    13399.33   1910.31 o 
  -6   0  12     2821.00     2013.04    540.46 o 
  -4   0  12    16637.19    13361.35   1057.13 o 
  -2   0  12    56115.41    51237.02   4965.40 o 
   0   0  12    56182.75    90176.77   5997.19 o 
   2   0  12    50089.83    56301.54   1964.69 o 
   4   0  12    25469.34    28847.10   3049.01 o 
   6   0  12     6925.44     9368.48    908.03 o 
   8   0  12     6653.58     5776.65   1169.30 o 
  10   0  12      756.09      582.82    804.92 o 
  12   0  12      253.13     -242.23   1733.55 o 
  14   0  12        3.08      292.32   1264.47 o 
 -15   1  12       58.19      -36.13   1373.24 o 
 -14   1  12      362.47       -2.17   1048.82 o 
 -13   1  12      279.68      293.02   1130.85 o 
 -12   1  12     2105.82     3564.96   1267.49 o 
 -11   1  12     1665.74     2643.80   1045.99 o 
 -10   1  12     3298.76     4857.45   1207.82 o 
  -9   1  12    10777.03    11836.89   1466.14 o 
  -8   1  12     2681.22     1835.80    620.05 o 
  -7   1  12    13218.52     6695.98   2346.23 o 
  -6   1  12     5606.35     4889.89   1318.28 o 
  -5   1  12    14507.29    15586.46   1580.59 o 
  -4   1  12       80.26      357.17    223.64 o 
  -3   1  12      697.20     1593.18    293.38 o 
  -2   1  12     5071.66     5623.64    436.78 o 
  -1   1  12     1294.62     1869.94    337.53 o 
   0   1  12       64.59       44.55    234.22 o 
   1   1  12     5351.09     4390.03    351.99 o 
   2   1  12     7169.03     8499.89    646.73 o 
   3   1  12     6528.96     7548.71    473.61 o 
   4   1  12     4057.62     4830.82    558.87 o 
   5   1  12     2878.17     4083.08    885.08 o 
   6   1  12    16580.49    15773.21    766.35 o 
   7   1  12     2963.01     2791.57    569.54 o 
   8   1  12    13890.58    14222.52    923.54 o 
   9   1  12     2063.66     4717.33    891.95 o 
  10   1  12     4982.69     5254.31    799.30 o 
  11   1  12      737.54     2150.84    697.14 o 
  12   1  12     2306.28     3505.54    872.33 o 
  13   1  12        9.01    -1040.53    821.41 o 
  14   1  12      371.26      -31.45   1003.27 o 
  15   1  12       23.57      169.96   1339.25 o 
 -15   2  12       27.65       21.44   1162.86 o 
 -14   2  12       83.99     1228.47   1459.96 o 
 -13   2  12      231.81     1182.89   1124.86 o 
 -12   2  12       35.37     1569.46   1427.70 o 
 -11   2  12     1284.66     2535.99   1137.33 o 
 -10   2  12      758.21     1324.27   1122.30 o 
  -9   2  12     4516.03     2639.25    977.12 o 
  -8   2  12     1541.38     1286.47    544.43 o 
  -7   2  12    19107.00    13147.30   1278.80 o 
  -6   2  12     3861.74     4438.26    929.60 o 
  -5   2  12    51199.53    45230.80   2032.29 o 
  -4   2  12       98.05      124.09    318.95 o 
  -3   2  12    93957.90    88321.13   2225.71 o 
  -2   2  12     5816.50     7106.41    673.42 o 
  -1   2  12   129618.95   124482.20   4447.40 o 
   0   2  12    10285.32    17905.56    664.15 o 
   1   2  12   115741.30   110696.93   1716.59 o 
   2   2  12     5594.82     6262.22   1229.19 o 
   3   2  12    69923.38    66403.56   1015.15 o 
   4   2  12      216.98     1669.10    899.70 o 
   5   2  12    28998.53    27252.64   1044.52 o 
   6   2  12      216.14     4774.53    735.15 o 
   7   2  12    12966.92    11539.12    748.18 o 
   8   2  12      189.18     1263.52    542.76 o 
   9   2  12     3308.66     2837.06    683.28 o 
  10   2  12        5.08     1256.92    721.11 o 
  11   2  12      560.68      936.17    659.83 o 
  12   2  12       25.47     1185.04    774.57 o 
  13   2  12      138.27      370.30   1170.73 o 
  14   2  12        0.02      618.64   1291.67 o 
  15   2  12      105.22      917.76   1719.95 o 
 -15   3  12        4.66      824.40   1217.29 o 
 -14   3  12      566.06      408.63   1420.70 o 
 -13   3  12      185.32     1024.85   1105.50 o 
 -12   3  12     2771.66     2211.79   1114.42 o 
 -11   3  12      217.42     1793.63   1082.41 o 
 -10   3  12     4726.83     6673.80   1927.30 o 
  -9   3  12     2213.32     3564.07   1017.92 o 
  -8   3  12    10506.68    11035.88   2351.72 o 
  -7   3  12     1975.35     2270.59    749.90 o 
  -6   3  12     4536.09     5308.38    662.02 o 
  -5   3  12    31593.88    26724.76   1538.59 o 
  -4   3  12     1299.38     2128.43    460.86 o 
  -3   3  12     9515.05     7937.06    389.12 o 
  -2   3  12     6323.32     5960.69    291.90 o 
  -1   3  12     7612.26     4368.39    313.83 o 
   0   3  12      620.50       42.26    269.89 o 
   1   3  12     4649.56     3295.70    691.88 o 
   2   3  12     4018.43     5150.19    530.39 o 
   3   3  12    12992.36    11216.61    528.05 o 
   4   3  12    23816.42    25425.82   2141.19 o 
   5   3  12    24316.56    21793.09    944.03 o 
   6   3  12    20207.24    18732.87    848.77 o 
   7   3  12     1225.50     2837.73    616.41 o 
   8   3  12    17128.55    15412.62    873.99 o 
   9   3  12     1572.62     3547.47    652.02 o 
  10   3  12     9891.15    10827.06    902.77 o 
  11   3  12      705.44     1827.98    801.96 o 
  12   3  12     2431.72     2369.42    777.52 o 
  13   3  12      346.67     1748.94   1325.66 o 
  14   3  12      749.74     1566.14   1151.57 o 
  15   3  12       23.14     -197.15   1162.50 o 
 -15   4  12       17.12     -829.69   1175.45 o 
 -14   4  12       14.05     -402.12   1258.90 o 
 -13   4  12      103.33      -29.83   1061.72 o 
 -12   4  12        3.96      975.88   1600.99 o 
 -11   4  12       76.31     -111.05   1142.99 o 
 -10   4  12       66.76     1066.29   1107.67 o 
  -9   4  12     3843.01     4054.41    909.51 o 
  -8   4  12     1522.13     1929.97    575.50 o 
  -7   4  12     3101.02     2793.12    678.02 o 
  -6   4  12     1330.65     2502.00    740.23 o 
  -5   4  12     1315.10     1054.70    321.33 o 
  -4   4  12     2747.99     6666.75   1208.03 o 
  -3   4  12    21969.18    21485.57   1028.26 o 
  -2   4  12      537.93     1967.52    435.11 o 
  -1   4  12     3070.32     2999.17    300.39 o 
   0   4  12    31197.68    27163.09    921.29 o 
   1   4  12    11682.72     9613.95    653.53 o 
   2   4  12    14078.87    13632.95    738.24 o 
   3   4  12    34042.70    23095.32    569.12 o 
   4   4  12    37409.76    28442.61   1137.26 o 
   5   4  12     6895.29     5329.23    606.21 o 
   6   4  12    18735.98    15685.54    935.49 o 
   7   4  12     8227.82     6504.20    700.17 o 
   8   4  12     7730.93     6570.63    731.63 o 
   9   4  12     3419.99     3849.30    855.64 o 
  10   4  12      962.19      683.83    661.83 o 
  11   4  12      457.35      104.36    749.20 o 
  12   4  12        5.49     -915.99    852.39 o 
  13   4  12       38.96      288.51   1295.06 o 
  14   4  12        1.34      582.15   1312.06 o 
 -14   5  12       89.36      218.07   1292.68 o 
 -13   5  12      364.99      628.97   1275.98 o 
 -12   5  12       23.75     1259.40   1330.53 o 
 -11   5  12     1312.44      389.28    976.20 o 
 -10   5  12      175.94     -582.96    846.95 o 
  -9   5  12     2975.05     1287.58    675.89 o 
  -8   5  12      883.19     1453.72    661.95 o 
  -7   5  12    12897.07    10982.16    880.40 o 
  -6   5  12     1869.75     1822.28   1075.10 o 
  -5   5  12    12509.49     9820.46    768.11 o 
  -4   5  12      709.18      843.46    286.36 o 
  -3   5  12    11982.46     8230.21    530.22 o 
  -2   5  12     1028.14     1048.09    305.81 o 
  -1   5  12      739.91      226.76    287.23 o 
   0   5  12      294.33      -34.86    271.97 o 
   1   5  12      363.29      110.98    268.00 o 
   2   5  12     1691.50     1211.06    461.11 o 
   3   5  12     1743.00     1595.35    525.27 o 
   4   5  12     2394.04     1851.20    371.46 o 
   5   5  12     4740.34     4468.18    507.15 o 
   6   5  12     2918.66     2773.37    602.49 o 
   7   5  12     5547.69     4717.59    643.60 o 
   8   5  12     1214.24     2834.53    729.06 o 
   9   5  12       13.17      563.45    701.01 o 
  10   5  12     1226.60     1128.09    795.02 o 
  11   5  12       87.81      126.72    657.11 o 
  12   5  12      405.79      175.98    932.22 o 
  13   5  12       12.78      663.40    907.89 o 
  14   5  12       74.96     -230.44    979.17 o 
 -14   6  12       29.03      498.14   1325.71 o 
 -13   6  12        6.46      267.32   1367.23 o 
 -12   6  12        3.38      158.01   1046.93 o 
 -11   6  12       63.23      216.47   1026.53 o 
 -10   6  12      129.00      275.14    670.25 o 
  -9   6  12      216.13      681.82    689.41 o 
  -8   6  12      230.04      646.05    569.56 o 
  -7   6  12     3562.59     3460.03    693.06 o 
  -6   6  12      399.04     1680.74    759.15 o 
  -5   6  12    36646.47    28735.31   2432.18 o 
  -4   6  12      311.87     1278.43    587.87 o 
  -3   6  12    82336.93    84883.98   3476.54 o 
  -2   6  12       47.24     2157.04    725.57 o 
  -1   6  12   101140.66    99080.09   4225.46 o 
   0   6  12     5595.50     8895.79    795.70 o 
   1   6  12    71378.21    84301.61   5168.42 o 
   2   6  12     4243.69     5326.50    624.10 o 
   3   6  12    53104.12    54101.08   3568.30 o 
   4   6  12     5699.21     6096.53    953.77 o 
   5   6  12     6043.40     7889.32    587.91 o 
   6   6  12     4954.40     5872.38    924.87 o 
   7   6  12       73.45     1020.92   1028.72 o 
   8   6  12     4030.78     3966.43    850.13 o 
   9   6  12      204.53      123.31    856.91 o 
  10   6  12       60.21      -45.53    752.94 o 
  11   6  12      125.82      122.96   1057.13 o 
  12   6  12       68.59      126.61    935.81 o 
  13   6  12      302.27      353.08   1106.93 o 
  14   6  12        8.25     1332.38   1264.27 o 
 -14   7  12      505.74     -360.53   1383.81 o 
 -13   7  12       22.99     -651.15   1143.00 o 
 -12   7  12     1102.87     2817.26   1556.80 o 
 -11   7  12       32.09      805.52   1216.03 o 
 -10   7  12     1262.77     1654.42    763.75 o 
  -9   7  12       85.46     1198.19    742.91 o 
  -8   7  12     5713.51     5080.34   1021.82 o 
  -7   7  12     3301.26     4558.25   1103.23 o 
  -6   7  12     2377.14     3239.81    728.83 o 
  -5   7  12      603.80      984.75    555.31 o 
  -4   7  12      968.86     1590.20    573.73 o 
  -3   7  12     2222.67     2173.04    536.68 o 
  -2   7  12     1339.47     4645.35    570.16 o 
  -1   7  12     2801.94     2435.28    390.16 o 
   0   7  12      258.52      -24.65    428.80 o 
   1   7  12     3089.98     3836.40    566.30 o 
   2   7  12    19736.58    22465.24   1213.90 o 
   3   7  12     1888.64     1465.49    656.28 o 
   4   7  12     6105.65     5890.98    515.17 o 
   5   7  12     1187.23     1545.81    612.24 o 
   6   7  12    10336.20    11858.17   1017.02 o 
   7   7  12      158.63     3266.02   1138.28 o 
   8   7  12    10196.06     7971.59   1034.45 o 
   9   7  12      253.48     1875.42    735.14 o 
  10   7  12     7173.18     6084.10    895.07 o 
  11   7  12      188.79     1181.10   1196.90 o 
  12   7  12     2505.49     2803.97   1152.14 o 
  13   7  12      115.72     1632.26   1706.36 o 
  14   7  12      896.95      392.44    739.45 o 
 -13   8  12      149.27     1330.10   1469.88 o 
 -12   8  12       11.31       21.47   1037.27 o 
 -11   8  12      347.38      189.61   1442.31 o 
 -10   8  12      542.33      732.59    685.71 o 
  -9   8  12     1455.00     1059.94    723.82 o 
  -8   8  12      352.25      825.37    716.22 o 
  -7   8  12     6850.31     5778.26    919.55 o 
  -6   8  12      568.99     1528.72    717.06 o 
  -5   8  12    23039.44    21213.04   2499.09 o 
  -4   8  12       37.20     1321.07    638.44 o 
  -3   8  12    41237.43    41428.34   1773.07 o 
  -2   8  12      112.97     1438.84    504.42 o 
  -1   8  12    35166.46    37261.54   1400.04 o 
   0   8  12     2832.17     2201.79    529.42 o 
   1   8  12    45838.46    51034.04   3199.83 o 
   2   8  12     8682.03     6780.84    774.71 o 
   3   8  12    17716.84    19297.41   2489.13 o 
   4   8  12    12274.93    10477.34    949.96 o 
   5   8  12    19695.70    17693.16   1905.83 o 
   6   8  12     5259.70     5636.01    858.40 o 
   7   8  12     7522.74     6795.82   2498.35 o 
   8   8  12     2686.50     2897.47    848.92 o 
   9   8  12     1326.47      678.14    789.61 o 
  10   8  12      538.78      793.74    954.62 o 
  11   8  12      496.37      892.17   1226.28 o 
  12   8  12      141.09      675.31   1102.76 o 
  13   8  12      141.53      467.32    933.89 o 
 -13   9  12       91.04      684.54   1502.52 o 
 -12   9  12        7.27      342.72   1326.73 o 
 -11   9  12      711.24      266.85    761.92 o 
 -10   9  12       97.97      693.42    887.91 o 
  -9   9  12     5269.72     7245.53   1914.49 o 
  -8   9  12        6.50      357.06    749.07 o 
  -7   9  12    13177.69    13168.83   1227.23 o 
  -6   9  12      157.04     1461.07    814.56 o 
  -5   9  12    18718.10    14236.70   1068.75 o 
  -4   9  12      513.68      760.74    552.71 o 
  -3   9  12     3075.18     3123.75    678.04 o 
  -2   9  12     3351.98     1894.96    493.42 o 
  -1   9  12      288.42       -8.55    560.41 o 
   0   9  12     1035.09      702.75    517.84 o 
   1   9  12     2096.29     1704.45    621.75 o 
   2   9  12      409.52      394.90    718.98 o 
   3   9  12     6193.51     5500.42    762.08 o 
   4   9  12      226.61     1082.47    630.69 o 
   5   9  12     3348.54     4183.69    762.63 o 
   6   9  12      694.01     1051.98    985.92 o 
   7   9  12     2569.56     2086.62   1049.32 o 
   8   9  12        1.36     1528.51   1240.68 o 
   9   9  12       83.67      755.42    813.88 o 
  10   9  12        3.60     1023.08   1383.44 o 
  11   9  12       25.27      -92.59    902.97 o 
  12   9  12        5.00     -446.86   1140.15 o 
  13   9  12       47.46     -973.14    648.76 o 
 -12  10  12        0.78      480.90   1199.60 o 
 -11  10  12        0.08     -356.41    931.06 o 
 -10  10  12       19.37     -443.04    846.72 o 
  -9  10  12        9.73      286.89    958.59 o 
  -8  10  12       30.59      710.25    863.39 o 
  -7  10  12     1050.93     1836.41    972.84 o 
  -6  10  12       94.62     -165.89    847.96 o 
  -5  10  12     3368.44     2339.78    798.67 o 
  -4  10  12      432.07      839.51    594.82 o 
  -3  10  12    16495.38    13357.15    999.48 o 
  -2  10  12     2120.99     4050.61    635.41 o 
  -1  10  12    26374.68    29246.89   1637.44 o 
   0  10  12     9447.29    11790.49    918.34 o 
   1  10  12    15032.94    17082.30   2109.67 o 
   2  10  12     4167.16     5529.89    858.13 o 
   3  10  12     6081.36     7522.16    883.80 o 
   4  10  12     1129.84     1306.64    761.46 o 
   5  10  12      129.52      636.55    892.22 o 
   6  10  12     4141.78     3765.73   1093.46 o 
   7  10  12       87.09     1029.05    946.85 o 
   8  10  12     5708.52     8227.71   3273.35 o 
   9  10  12       43.91      -10.77    849.01 o 
  10  10  12      892.72      833.61    986.39 o 
  11  10  12        0.26      385.84   1093.84 o 
  12  10  12       82.29       49.46   1034.68 o 
 -11  11  12        5.02      444.73   1050.27 o 
 -10  11  12      394.88      584.76    859.06 o 
  -9  11  12      220.25      889.60    845.61 o 
  -8  11  12      940.14      691.29    884.24 o 
  -7  11  12      783.80      785.60    770.29 o 
  -6  11  12     1273.85     1562.61    779.31 o 
  -5  11  12      174.95      494.70    773.83 o 
  -4  11  12       98.95     -116.67    691.99 o 
  -3  11  12       40.77       93.15    618.93 o 
  -2  11  12       32.94      486.13    651.87 o 
  -1  11  12      703.21      302.97    627.90 o 
   0  11  12       52.15     -126.48    600.45 o 
   1  11  12      597.70      934.38    661.01 o 
   2  11  12      264.64      866.45    668.33 o 
   3  11  12     1263.17      589.07    710.85 o 
   4  11  12     2213.48      991.83   1047.41 o 
   5  11  12       42.86      360.66    883.71 o 
   6  11  12     5785.09     6025.48   1282.34 o 
   7  11  12       47.89      629.50   1112.94 o 
   8  11  12     5306.95     5570.75   1503.79 o 
   9  11  12      448.12      812.63   1092.37 o 
  10  11  12     3300.82     3287.56   1235.42 o 
  11  11  12      127.45     1905.76   1254.40 o 
 -10  12  12      266.40     -549.02    852.31 o 
  -9  12  12      923.00     1209.95    808.50 o 
  -8  12  12      328.74      350.01    734.99 o 
  -7  12  12     4496.60     4192.82   1004.85 o 
  -6  12  12      506.06      602.21    764.92 o 
  -5  12  12    12445.53    10263.66   1148.25 o 
  -4  12  12     1005.38     2038.89    792.60 o 
  -3  12  12    23640.98    18879.69   2110.65 o 
  -2  12  12      201.54     5048.27   1540.81 o 
  -1  12  12    33335.98    39320.36   2015.47 o 
   0  12  12     2182.90     5116.70    956.78 o 
   1  12  12    53425.06    54934.52   2033.73 o 
   2  12  12    12590.73    15156.73   1779.43 o 
   3  12  12    15977.85    22362.50   1954.77 o 
   4  12  12     6563.41     7534.23   1493.87 o 
   5  12  12     6682.42     6609.15   1235.05 o 
   6  12  12     1713.35     2685.30   1855.92 o 
   7  12  12     2045.38     3378.69   1416.08 o 
   8  12  12      797.49      232.74   1097.89 o 
   9  12  12      384.40      722.99   1107.17 o 
  10  12  12       29.50      143.51   1023.87 o 
  -9  13  12     1090.74     1001.69    979.26 o 
  -8  13  12       71.21        6.04    938.87 o 
  -7  13  12     1792.86     1195.29    863.77 o 
  -6  13  12      562.55      865.29    750.31 o 
  -5  13  12     4369.53     4128.86    960.06 o 
  -4  13  12     2227.91     2352.19   1516.01 o 
  -3  13  12     2904.79     2100.67    887.36 o 
  -2  13  12     3070.15     3024.28    933.41 o 
  -1  13  12      707.66     1397.31    839.23 o 
   0  13  12     2041.29     1964.63    766.16 o 
   1  13  12      613.76      107.32    887.33 o 
   2  13  12     1570.12     2037.68    928.26 o 
   3  13  12     1559.77     2134.97   1168.04 o 
   4  13  12      141.57     2174.29   1143.02 o 
   5  13  12     1879.68     2396.36   1185.94 o 
   6  13  12       45.04       41.27   1012.94 o 
   7  13  12      562.05       25.47   1027.15 o 
   8  13  12       61.04     2522.15   2025.88 o 
   9  13  12       26.19      629.75   1165.14 o 
  -8  14  12        4.05     -925.46    839.42 o 
  -7  14  12       70.19     -367.68    849.78 o 
  -6  14  12       31.87     -525.79   1128.15 o 
  -5  14  12      118.22     -224.34   1366.45 o 
  -4  14  12       32.41     1024.88   1055.15 o 
  -3  14  12      217.62      961.01    963.72 o 
  -2  14  12      246.95      491.21    788.04 o 
  -1  14  12      798.95     1793.11   1099.37 o 
   0  14  12     1614.59     1591.93   1070.51 o 
   1  14  12      743.58      828.80    915.28 o 
   2  14  12     2683.19     4233.89   1287.19 o 
   3  14  12       10.21     -258.88   1179.49 o 
   4  14  12     3811.53     2912.15   1403.84 o 
   5  14  12      119.39      255.67   1305.26 o 
   6  14  12     3350.14     1812.03   1447.18 o 
   7  14  12      309.69     1119.13   1316.63 o 
   8  14  12     1527.68     1420.83   2080.26 o 
  -6  15  12      255.21      -20.39   1482.02 o 
  -5  15  12      408.39     1801.53   1998.68 o 
  -4  15  12        3.44     -635.04   1170.61 o 
  -3  15  12      571.15      -88.38   1169.30 o 
  -2  15  12      584.10     1262.83   1019.66 o 
  -1  15  12      421.20      242.28    837.11 o 
   0  15  12      727.03      624.44   1210.02 o 
   1  15  12      194.30     -101.99   1070.40 o 
   2  15  12        7.14     -314.62    996.06 o 
   3  15  12      123.71     1965.18   1460.50 o 
   4  15  12      848.51      694.52   1408.34 o 
   5  15  12      255.32     1176.71   1223.35 o 
   6  15  12     2486.48     1690.07   1353.00 o 
  -4  16  12      390.76      537.06   2053.07 o 
  -3  16  12     6912.89     9006.49   2291.01 o 
  -2  16  12        9.98     1705.94   1192.12 o 
  -1  16  12    10208.90     8297.69   1311.11 o 
   0  16  12      429.23     1940.30   1019.64 o 
   1  16  12    12292.04    13704.67   1555.15 o 
   2  16  12     3109.83     6500.88   1758.75 o 
   3  16  12     7464.05     8463.85   1657.81 o 
   4  16  12      808.40     2048.29   1526.94 o 
 -15   0  13       42.32      564.25   1883.11 o 
 -13   0  13        7.95      741.01   1570.39 o 
 -11   0  13      509.52      305.92   1719.95 o 
  -9   0  13     1661.55     2358.99   1278.07 o 
  -7   0  13     4710.06     2831.37   1675.77 o 
  -5   0  13    29221.82    26967.15   1461.62 o 
  -3   0  13     5482.43    15096.66   3848.34 o 
  -1   0  13    28010.59    32248.23   2393.31 o 
   1   0  13    92245.16    68449.31   3444.56 o 
   3   0  13    96848.00    74148.40   2991.23 o 
   5   0  13    34579.00    32014.30   1282.53 o 
   7   0  13    10253.27     7590.94    927.43 o 
   9   0  13     5399.01     3920.18    938.87 o 
  11   0  13      471.02       22.58   1062.33 o 
  13   0  13       26.38     -277.24   1064.76 o 
 -15   1  13      130.09     -411.28   1138.04 o 
 -14   1  13      107.11     -380.80   1151.79 o 
 -13   1  13      897.14     1366.50   1235.24 o 
 -12   1  13      627.81     2083.00   1198.68 o 
 -11   1  13     2833.52     4939.37   1272.22 o 
 -10   1  13     1777.59     2800.77   1245.85 o 
  -9   1  13     2353.45     3180.43    970.14 o 
  -8   1  13     6839.73     6321.83   1215.74 o 
  -7   1  13     2293.03     1532.41    776.48 o 
  -6   1  13    19341.26    15157.61    864.25 o 
  -5   1  13    11347.22     8155.01   1099.56 o 
  -4   1  13    15815.03    10166.28    904.55 o 
  -3   1  13     5734.78     5622.57    418.48 o 
  -2   1  13     1022.76      779.57    235.13 o 
  -1   1  13        8.93       38.83    261.22 o 
   0   1  13      134.89      283.29    257.59 o 
   1   1  13      339.84      527.40    234.84 o 
   2   1  13      190.98      743.21    525.79 o 
   3   1  13    14944.28    11891.85    756.95 o 
   4   1  13     3341.34     3249.91    521.49 o 
   5   1  13     5746.41     6046.05    793.82 o 
   6   1  13     6066.85     7606.90    612.26 o 
   7   1  13    11923.29    11760.92    741.83 o 
   8   1  13     3494.61     4798.70    704.31 o 
   9   1  13     8513.75     8166.33    810.26 o 
  10   1  13       28.77     1108.84    653.33 o 
  11   1  13     3177.41     5366.28    855.41 o 
  12   1  13       13.22      830.96    682.50 o 
  13   1  13      947.85     1737.33    742.11 o 
  14   1  13        3.38     -475.88   1638.38 o 
  15   1  13      160.41    -1767.54   1685.96 o 
 -15   2  13        0.67     -224.85    990.18 o 
 -14   2  13      122.70     1123.00   1463.51 o 
 -13   2  13        4.01      503.02   1073.99 o 
 -12   2  13      653.38      462.45   1155.46 o 
 -11   2  13       19.83     1262.45   1177.00 o 
 -10   2  13     1202.75     -282.07   1199.68 o 
  -9   2  13        1.10     -245.94    952.01 o 
  -8   2  13     7629.38     4927.89   1336.57 o 
  -7   2  13      483.90      323.30    360.44 o 
  -6   2  13    28986.75    22703.25   1928.32 o 
  -5   2  13      271.04      134.04    369.07 o 
  -4   2  13   112104.02    90537.93   1777.84 o 
  -3   2  13      976.87      849.13    363.31 o 
  -2   2  13   190078.61   162398.66   5015.59 o 
  -1   2  13     4626.12     5702.83    974.27 o 
   0   2  13   121762.65   109830.28   3146.17 o 
   1   2  13     8830.61     8782.07    615.55 o 
   2   2  13   106284.83    93522.09   6215.25 o 
   3   2  13      440.25     1355.60    888.21 o 
   4   2  13    38478.96    42683.67   1603.35 o 
   5   2  13      155.12     2068.84   1125.11 o 
   6   2  13    20454.32    18383.36   1232.44 o 
   7   2  13     1029.69     1271.28    494.21 o 
   8   2  13    10205.25     9323.09    709.50 o 
   9   2  13      284.70     1122.22    638.12 o 
  10   2  13     1485.97     1636.32    748.15 o 
  11   2  13       17.67      512.51    644.62 o 
  12   2  13      271.60      272.94    670.77 o 
  13   2  13       42.79     1679.17   1719.95 o 
  14   2  13       99.32      -71.40   1165.65 o 
  15   2  13        4.30      550.66   1658.77 o 
 -15   3  13      281.18      919.25   1285.89 o 
 -14   3  13        0.13     -619.85   1114.54 o 
 -13   3  13     1048.32      449.52   1096.03 o 
 -12   3  13        3.49     1030.20   1389.86 o 
 -11   3  13     3798.23     4684.65   1339.25 o 
 -10   3  13     3378.63     5514.30   2654.71 o 
  -9   3  13     7790.15    10587.04   1264.08 o 
  -8   3  13     3657.44     3493.92    852.54 o 
  -7   3  13     8915.52     7578.67   1724.46 o 
  -6   3  13     9299.08     6342.76    934.18 o 
  -5   3  13      856.21     1867.56    613.28 o 
  -4   3  13    23086.40    24464.23    939.05 o 
  -3   3  13     1193.27     2181.96    333.42 o 
  -2   3  13     1364.04      926.34    236.09 o 
  -1   3  13     6910.38     8174.31    367.95 o 
   0   3  13     7811.63     7923.14    498.67 o 
   1   3  13    22783.02    16423.67    903.94 o 
   2   3  13       65.37      645.70    467.09 o 
   3   3  13    10987.04    13370.83    658.41 o 
   4   3  13     9407.56    12961.86    682.26 o 
   5   3  13    27958.38    27902.36   1016.04 o 
   6   3  13     2429.57     3951.87    715.96 o 
   7   3  13    18423.95    18307.54   1002.79 o 
   8   3  13      626.01     2928.06    892.93 o 
   9   3  13    15226.93    15049.55    966.72 o 
  10   3  13      160.85     2192.22    731.48 o 
  11   3  13     6151.02     8125.70   1038.91 o 
  12   3  13       63.38     2016.60    849.27 o 
  13   3  13     1163.18     2898.74   1276.22 o 
  14   3  13       11.95      378.78    968.55 o 
  15   3  13      212.68      713.82   1685.96 o 
 -14   4  13       40.13     -412.60   1110.94 o 
 -13   4  13        6.53    -1109.74   1033.92 o 
 -12   4  13      134.06      381.68   1061.54 o 
 -11   4  13       32.83     -882.53   1580.59 o 
 -10   4  13      238.10      589.85   1261.07 o 
  -9   4  13     4202.64     4250.36    823.96 o 
  -8   4  13     1893.54     1616.34    560.25 o 
  -7   4  13     1869.53     2406.23    576.20 o 
  -6   4  13     6333.87     5112.55   1039.13 o 
  -5   4  13      909.25     1632.06    714.77 o 
  -4   4  13    13110.65    12400.44    480.14 o 
  -3   4  13     6529.08     6318.53    661.17 o 
  -2   4  13    41062.20    35635.70   1528.79 o 
  -1   4  13     5245.31     5926.70    396.75 o 
   0   4  13      715.91      485.14    266.46 o 
   1   4  13     2918.14     3740.94    522.27 o 
   2   4  13    29589.10    30622.89   1838.66 o 
   3   4  13    13401.69    10081.78   1470.97 o 
   4   4  13     6948.44    10151.09    766.35 o 
   5   4  13    19254.31    14364.01    699.80 o 
   6   4  13    11696.95    10671.78    780.03 o 
   7   4  13     7584.85     6409.48    700.14 o 
   8   4  13     5559.26     3755.81    693.93 o 
   9   4  13     2920.64     2042.40    679.02 o 
  10   4  13     2379.68     2081.32   1057.31 o 
  11   4  13      282.88     -184.92    837.85 o 
  12   4  13       71.02      -25.91   1081.11 o 
  13   4  13       59.75      163.52   1177.60 o 
  14   4  13       21.76      358.27   1519.41 o 
 -14   5  13      103.00      176.09   1135.15 o 
 -13   5  13       36.41     -673.40   1029.81 o 
 -12   5  13      451.74      631.74   1425.92 o 
 -11   5  13      598.99      684.77   1079.95 o 
 -10   5  13     1326.78     1689.76   1076.82 o 
  -9   5  13      458.84      694.53    647.95 o 
  -8   5  13    12756.82    10905.37    921.65 o 
  -7   5  13      555.49     1290.30    615.09 o 
  -6   5  13    20318.26    17412.77   3103.19 o 
  -5   5  13     1156.20      566.98    302.38 o 
  -4   5  13     2562.97     3459.90    359.63 o 
  -3   5  13      618.41     1067.69    404.26 o 
  -2   5  13     3918.20     2474.42    346.23 o 
  -1   5  13      335.96      316.92    274.87 o 
   0   5  13     2152.62     1982.73    333.92 o 
   1   5  13     1003.32      517.64    276.54 o 
   2   5  13     1464.37      639.14    469.03 o 
   3   5  13      701.51      124.51    481.07 o 
   4   5  13      267.59      449.69    346.60 o 
   5   5  13      809.11     1247.55    420.39 o 
   6   5  13     5377.53     7038.23    751.26 o 
   7   5  13     2144.11     2438.88    639.61 o 
   8   5  13     1236.90     2090.76    807.57 o 
   9   5  13     1501.19     1766.98    773.93 o 
  10   5  13      796.53     1197.70    729.48 o 
  11   5  13      549.60      795.49    907.77 o 
  12   5  13      331.78      715.71   1135.95 o 
  13   5  13      265.25      -65.66    930.09 o 
  14   5  13        1.05      -95.16    839.97 o 
 -14   6  13       22.23     -516.59   1052.01 o 
 -13   6  13       19.32     -741.58    970.39 o 
 -12   6  13       34.57     -967.35   1093.00 o 
 -11   6  13       31.91     -551.14   1264.17 o 
 -10   6  13       68.95       80.02    665.14 o 
  -9   6  13      922.37      753.92    691.63 o 
  -8   6  13     2727.35     2877.19    753.39 o 
  -7   6  13     3034.07     3200.19    743.42 o 
  -6   6  13     8833.84     7104.74   1291.64 o 
  -5   6  13      417.98     1137.87    441.87 o 
  -4   6  13    41280.01    40594.38   1091.03 o 
  -3   6  13     2833.02     3335.27    804.83 o 
  -2   6  13   127043.54   131672.27   5542.49 o 
  -1   6  13      303.55     3586.17    662.79 o 
   0   6  13    57702.64    55986.75   3270.99 o 
   1   6  13    11039.84    13857.58   1528.77 o 
   2   6  13   129481.69   127164.96  11153.34 o 
   3   6  13     1634.10     2158.32    531.31 o 
   4   6  13    26659.75    19762.39    695.83 o 
   5   6  13     1654.74     2594.66    449.94 o 
   6   6  13     5865.49     5607.67   1352.85 o 
   7   6  13     1253.82     2478.52    873.46 o 
   8   6  13      345.62     1152.90    665.01 o 
   9   6  13     1039.72     2267.39    926.16 o 
  10   6  13      207.04      403.52    784.63 o 
  11   6  13       19.40     1181.26    765.30 o 
  12   6  13      445.71       79.97    821.01 o 
  13   6  13        2.73      193.12    917.92 o 
  14   6  13      320.46     -430.43   1128.70 o 
 -13   7  13      788.94     2150.02   1558.29 o 
 -12   7  13        6.51     1107.94   1097.59 o 
 -11   7  13     1651.44     2711.02   1156.90 o 
 -10   7  13      228.16     1738.58    816.39 o 
  -9   7  13     4341.00     6405.88   2322.97 o 
  -8   7  13       66.95     1178.66    723.85 o 
  -7   7  13     6902.51     6468.97    822.71 o 
  -6   7  13      805.46      726.25    570.94 o 
  -5   7  13     2682.82     2702.76    608.32 o 
  -4   7  13     4364.37     5522.03    861.09 o 
  -3   7  13      100.45      618.22    499.40 o 
  -2   7  13     7336.23     6324.11    498.60 o 
  -1   7  13        5.40      958.22    356.21 o 
   0   7  13     2186.10     2030.89    434.05 o 
   1   7  13     3576.81     4393.65    792.03 o 
   2   7  13     3628.21     4420.87    711.51 o 
   3   7  13     3763.78     3273.27    639.94 o 
   4   7  13     4413.38     4478.27    698.14 o 
   5   7  13    11249.24     8454.12    768.77 o 
   6   7  13     3915.08     2789.56    638.00 o 
   7   7  13     7055.66     5248.10   1014.21 o 
   8   7  13       13.82     2491.93    945.26 o 
   9   7  13     9382.23     8991.76   1096.65 o 
  10   7  13     1068.91     1725.96    782.30 o 
  11   7  13     4450.94     5995.28   1356.16 o 
  12   7  13      576.72     1914.78   1083.35 o 
  13   7  13     1606.73     1533.65   1012.74 o 
 -13   8  13       35.49     -921.99   1371.99 o 
 -12   8  13      344.07     1069.12   1283.38 o 
 -11   8  13        7.10      775.82   1266.11 o 
 -10   8  13      837.46     1524.90    892.03 o 
  -9   8  13     1028.70      685.57    648.73 o 
  -8   8  13     3582.30     3432.21    932.36 o 
  -7   8  13      190.18      605.24    756.93 o 
  -6   8  13    12334.39    12005.62   1128.04 o 
  -5   8  13     1041.53     2882.37   1230.63 o 
  -4   8  13    22486.68    24546.64   1682.83 o 
  -3   8  13     2501.00     4158.49    617.62 o 
  -2   8  13    36631.38    34287.25   1510.00 o 
  -1   8  13       32.77      874.47    391.91 o 
   0   8  13    28338.29    25179.45   1549.38 o 
   1   8  13     1977.44     2027.56    593.97 o 
   2   8  13    29641.14    26791.15   1804.43 o 
   3   8  13    12951.13    12262.16   1513.07 o 
   4   8  13    24176.87    24455.76   1322.53 o 
   5   8  13     9606.41     9296.81    960.77 o 
   6   8  13    11312.13    14084.18   1722.12 o 
   7   8  13     3826.19     3136.41   1764.14 o 
   8   8  13     3711.73     4258.94   1059.56 o 
   9   8  13     1986.22     1237.14    817.18 o 
  10   8  13      893.96     1174.96    975.06 o 
  11   8  13      111.26      592.48   1033.33 o 
  12   8  13      387.27      767.95   1274.67 o 
  13   8  13        0.15     -760.72    764.09 o 
 -12   9  13      272.29     -876.69   1141.32 o 
 -11   9  13        1.99     -272.79    668.49 o 
 -10   9  13     1137.04      806.50    870.68 o 
  -9   9  13        1.24      363.31    670.97 o 
  -8   9  13     4907.52     4911.85   1015.12 o 
  -7   9  13       63.58      649.57    869.22 o 
  -6   9  13    11236.19     8787.44   1013.73 o 
  -5   9  13      466.44      299.70    738.65 o 
  -4   9  13    11462.24     9001.70    764.41 o 
  -3   9  13      367.07      399.15    524.18 o 
  -2   9  13     4226.68     2918.16    520.74 o 
  -1   9  13      954.56     1258.48    571.65 o 
   0   9  13      173.80       46.34    497.53 o 
   1   9  13     2509.08     3043.40    640.03 o 
   2   9  13     1315.55     1045.61    576.37 o 
   3   9  13      354.78      505.40    658.12 o 
   4   9  13    12834.50    10455.34    970.08 o 
   5   9  13      110.84      867.40    711.45 o 
   6   9  13     8617.60     8005.80   1025.22 o 
   7   9  13       12.04      810.94    913.02 o 
   8   9  13      138.44      104.67    914.60 o 
   9   9  13      702.67      143.59    796.62 o 
  10   9  13        5.34       68.45    986.95 o 
  11   9  13       56.95      -82.67   1077.95 o 
  12   9  13       26.72     -329.69    984.89 o 
 -12  10  13        9.14      -59.37   2012.28 o 
 -11  10  13        2.75       84.18    810.45 o 
 -10  10  13        0.83     -728.26    955.38 o 
  -9  10  13       15.01     -447.09    724.96 o 
  -8  10  13      193.51      860.80    746.65 o 
  -7  10  13       35.10     1370.50    845.43 o 
  -6  10  13     3376.81     2513.59    824.78 o 
  -5  10  13      275.68      467.37    751.43 o 
  -4  10  13     7662.54     4680.64    815.41 o 
  -3  10  13      104.06      583.87    620.28 o 
  -2  10  13    19585.80    21054.61    926.48 o 
  -1  10  13     1885.06     2556.33    571.07 o 
   0  10  13    18370.73    19058.45   1056.30 o 
   1  10  13     3356.91     6134.51    821.02 o 
   2  10  13    11879.81    12837.16   1085.58 o 
   3  10  13     2055.48     2803.58    747.48 o 
   4  10  13     1588.23     2193.58    743.80 o 
   5  10  13     2513.40     4289.03   1080.44 o 
   6  10  13      262.99      710.42   1131.91 o 
   7  10  13     5539.71     4016.91   1215.10 o 
   8  10  13       51.02      429.02   1087.54 o 
   9  10  13     1664.37     1468.42    869.28 o 
  10  10  13       69.01     -558.19   1032.41 o 
  11  10  13      126.09    -1394.57   1210.64 o 
  12  10  13       60.61     -406.64   1148.14 o 
 -11  11  13      478.53        1.86    913.72 o 
 -10  11  13       19.15      414.91    942.79 o 
  -9  11  13     1016.57     2070.55    948.15 o 
  -8  11  13       32.38     1437.81   1005.09 o 
  -7  11  13     1504.57     1696.34    880.63 o 
  -6  11  13     1055.15     1657.38    860.42 o 
  -5  11  13     1223.81      726.03    757.76 o 
  -4  11  13       24.89        2.13    846.55 o 
  -3  11  13      440.49      266.68    579.77 o 
  -2  11  13       68.40      265.21    489.19 o 
  -1  11  13      706.76     1010.29    680.13 o 
   0  11  13      130.93      -27.75    619.76 o 
   1  11  13       13.93      577.53    629.97 o 
   2  11  13      222.82      970.24    732.24 o 
   3  11  13      780.39     -207.02    764.80 o 
   4  11  13      212.04      321.17   1274.67 o 
   5  11  13     1748.08     1192.04   1066.36 o 
   6  11  13      142.73     1108.08   1110.30 o 
   7  11  13     6328.84     5842.00   1393.64 o 
   8  11  13      268.30      780.87   1104.52 o 
   9  11  13     3691.80     3765.58   1146.04 o 
  10  11  13      217.14     2026.81   1370.44 o 
  11  11  13     2238.62     2134.12   1159.57 o 
 -10  12  13      513.16     1163.22    826.14 o 
  -9  12  13      819.32     1010.74   1057.36 o 
  -8  12  13     1948.41     1854.94    984.11 o 
  -7  12  13      427.20      783.10    887.44 o 
  -6  12  13     7485.74     7969.47   1116.92 o 
  -5  12  13      555.49     1974.47    869.12 o 
  -4  12  13    19994.26    18042.94   1991.64 o 
  -3  12  13      755.47     2307.06    823.34 o 
  -2  12  13    26138.93    26746.29   2051.78 o 
  -1  12  13      746.18     4265.78    894.41 o 
   0  12  13    37568.97    38521.63   1486.87 o 
   1  12  13     6968.00    10803.04   1057.02 o 
   2  12  13    32408.20    37863.24   2979.69 o 
   3  12  13     5182.80     3993.80   1101.84 o 
   4  12  13    13004.09    11922.17   3779.82 o 
   5  12  13     4310.78     3248.92   1230.69 o 
   6  12  13     3770.30     5529.86   1391.15 o 
   7  12  13     1011.76     1930.16   1205.82 o 
   8  12  13     1399.54     2403.93   1243.68 o 
   9  12  13      103.69      353.18    988.02 o 
  10  12  13      440.06      467.74   1002.45 o 
  -9  13  13       11.68      897.52    963.78 o 
  -8  13  13     1537.77     1018.93    875.56 o 
  -7  13  13      502.44     1698.25    969.96 o 
  -6  13  13     2659.52     1841.08    925.48 o 
  -5  13  13     1136.04     1054.50   1367.51 o 
  -4  13  13     3110.30     2971.40   1106.39 o 
  -3  13  13     3198.08     4485.54   1341.93 o 
  -2  13  13     1254.06     1367.00    665.45 o 
  -1  13  13     2189.36     2308.94    724.21 o 
   0  13  13        4.96      391.32    730.53 o 
   1  13  13     1317.46      545.17    865.05 o 
   2  13  13      326.39      756.08   1070.50 o 
   3  13  13      826.79     2061.15   1305.26 o 
   4  13  13     4038.83     3489.56   1185.21 o 
   5  13  13       28.40      206.14   1110.43 o 
   6  13  13     1023.75      906.00   1103.77 o 
   7  13  13        6.62      908.51   1189.93 o 
   8  13  13      100.19     -863.38   1331.56 o 
   9  13  13      168.46      950.82   1048.02 o 
  -8  14  13        3.17      422.54    888.70 o 
  -7  14  13       76.09      155.77   1403.36 o 
  -6  14  13       23.39      462.84   1112.95 o 
  -5  14  13      189.21      578.86   1125.32 o 
  -4  14  13       61.13     -496.94   1156.28 o 
  -3  14  13        2.47     1281.04   1127.07 o 
  -2  14  13      519.12      -95.09    737.19 o 
  -1  14  13       30.89     -398.04    774.34 o 
   0  14  13      873.17      518.00    860.00 o 
   1  14  13      872.75      336.48    932.11 o 
   2  14  13      505.73      485.50   1354.05 o 
   3  14  13     1780.12     2171.89   1193.97 o 
   4  14  13        2.33     -180.47   1054.96 o 
   5  14  13     2361.52     2568.41   1317.24 o 
   6  14  13      201.19      830.18   1437.22 o 
   7  14  13     2402.08     3918.48   1467.73 o 
   8  14  13      425.85      435.09   1590.79 o 
  -6  15  13      329.70     -217.54   1801.53 o 
  -5  15  13       29.30       15.55   1101.90 o 
  -4  15  13      219.63     -283.94   1182.56 o 
  -3  15  13      165.01      118.61   1035.84 o 
  -2  15  13      140.02     -715.48    947.99 o 
  -1  15  13      299.30      887.09    953.82 o 
   0  15  13      116.03      550.06   1064.67 o 
   1  15  13      215.82    -1484.37   1048.53 o 
   2  15  13        8.32      319.12   1230.69 o 
   3  15  13      251.69     -224.38   1376.02 o 
   4  15  13       79.99     -560.85   1361.84 o 
   5  15  13     1497.53      164.96   1209.35 o 
   6  15  13      413.05     -362.27   1218.35 o 
  -4  16  13     5251.20     5187.06   1964.69 o 
  -3  16  13      150.88     1229.45   1201.31 o 
  -2  16  13     7742.97     9228.28   1537.16 o 
  -1  16  13       75.36     3330.92   1248.92 o 
   0  16  13    11621.90    11086.93   1424.91 o 
   1  16  13     2114.08     5247.38   1344.70 o 
   2  16  13    14585.04    15981.26   2111.01 o 
   3  16  13     1931.81     3643.23   1466.71 o 
   4  16  13     4643.19     5922.51   1719.98 o 
 -14   0  14       69.11      149.56   1509.21 o 
 -12   0  14       29.82     -605.04   1339.25 o 
 -10   0  14       47.86     -285.53   1189.69 o 
  -8   0  14    15406.54    10448.89   1604.38 o 
  -6   0  14    39015.08    34430.58   1539.80 o 
  -4   0  14     3972.23     5065.09    538.49 o 
  -2   0  14     7733.53     5269.85    520.67 o 
   0   0  14    69182.48    62723.07   2203.84 o 
   2   0  14     3256.16     5849.18    938.16 o 
   4   0  14    21260.85    12257.23   1468.42 o 
   6   0  14     1127.30     4162.11   1444.63 o 
   8   0  14     1539.23     1114.53    767.51 o 
  10   0  14      269.53      576.62   1196.49 o 
  12   0  14        0.38      513.01    965.35 o 
  14   0  14        5.54      217.54   1556.80 o 
 -15   1  14       28.48      571.25   1241.90 o 
 -14   1  14      400.67      452.55   1228.24 o 
 -13   1  14       23.85      322.45   1185.25 o 
 -12   1  14     1510.59     1549.27   1335.85 o 
 -11   1  14      121.55      881.96   1064.71 o 
 -10   1  14     1868.84     2971.03    998.47 o 
  -9   1  14     1408.67     1924.85    997.89 o 
  -8   1  14     5342.84     6118.29   1071.49 o 
  -7   1  14     6644.67     4477.83    867.40 o 
  -6   1  14     3359.68     3390.50    640.75 o 
  -5   1  14    32950.70    25291.25   1703.78 o 
  -4   1  14      303.11     1496.68    513.16 o 
  -3   1  14     9489.33     7420.44    600.43 o 
  -2   1  14     1591.63     1891.98    274.02 o 
  -1   1  14    11180.22    13342.25    968.43 o 
   0   1  14       74.87      218.59    244.38 o 
   1   1  14    18273.09    16652.67    714.46 o 
   2   1  14     6071.92     4784.08    620.68 o 
   3   1  14     2174.40     2163.31    595.79 o 
   4   1  14    14727.38    10837.61    791.85 o 
   5   1  14    12908.63    14859.93    817.10 o 
   6   1  14    10670.56    10790.54    684.30 o 
   7   1  14     4872.62     5162.48    611.58 o 
   8   1  14     5305.12     5930.02    733.93 o 
   9   1  14      259.27     1381.79    709.32 o 
  10   1  14     2974.46     4062.47    778.18 o 
  11   1  14      719.08      795.83    674.35 o 
  12   1  14     1379.85     1921.45    836.10 o 
  13   1  14       57.51     1030.35    911.79 o 
  14   1  14      432.86    -1169.30   1427.63 o 
  15   1  14        0.03     -421.49   1210.09 o 
 -15   2  14       53.38      741.01   1597.59 o 
 -14   2  14       32.16      608.69   1194.47 o 
 -13   2  14      321.51      842.71   1185.87 o 
 -12   2  14       25.80      208.58   1009.55 o 
 -11   2  14     1195.20     1813.62   1037.13 o 
 -10   2  14      158.32      953.13   1054.56 o 
  -9   2  14     1222.64      993.00    886.66 o 
  -8   2  14     1821.87     1728.26    455.43 o 
  -7   2  14     7110.17     4763.17    849.82 o 
  -6   2  14     1892.32     1079.15    577.27 o 
  -5   2  14    44884.29    40554.42   3213.24 o 
  -4   2  14     8902.83     8662.43    552.10 o 
  -3   2  14   102191.79    98148.36   3496.31 o 
  -2   2  14      458.32      944.43    426.88 o 
  -1   2  14   176261.33   161883.94   5664.90 o 
   0   2  14    17689.93    18653.77   1224.21 o 
   1   2  14   173764.91   160959.19   8425.13 o 
   2   2  14     1299.24     3914.93   1232.01 o 
   3   2  14   145860.39   122163.63   3644.33 o 
   4   2  14     2514.19     3899.82    883.12 o 
   5   2  14    54398.47    41851.37   2531.40 o 
   6   2  14     2194.53     3212.59    572.75 o 
   7   2  14    10193.66     9272.43    708.73 o 
   8   2  14      113.86     1168.77    533.18 o 
   9   2  14     6546.43     5569.57    718.13 o 
  10   2  14       12.25      -47.96    591.73 o 
  11   2  14      122.47      202.62    593.62 o 
  12   2  14      168.44      594.72    657.79 o 
  13   2  14       91.11      523.34   1176.01 o 
  14   2  14        7.19      651.34   1027.29 o 
  15   2  14      130.10      965.35   1651.97 o 
 -15   3  14        0.75      189.30   1269.76 o 
 -14   3  14      757.56     2630.30   1329.04 o 
 -13   3  14        6.81     -872.92   1189.80 o 
 -12   3  14     2207.49     3557.83   1470.25 o 
 -11   3  14      741.07     3055.81   1259.46 o 
 -10   3  14     6515.82     7051.33   1234.35 o 
  -9   3  14     4362.94     7971.01   3042.21 o 
  -8   3  14    10476.33     8932.38   2922.82 o 
  -7   3  14     4019.18     3935.69   1402.18 o 
  -6   3  14     1874.76     2455.67    708.60 o 
  -5   3  14    12449.03    11573.17    547.25 o 
  -4   3  14       58.73      919.33    257.02 o 
  -3   3  14     3875.57     5332.03    413.40 o 
  -2   3  14     1980.88     3995.01    423.26 o 
  -1   3  14     4942.60     3382.20    318.81 o 
   0   3  14      328.89      141.31    254.67 o 
   1   3  14     2810.42     2644.85    458.32 o 
   2   3  14    22427.68    17583.90    905.00 o 
   3   3  14     5108.45     7146.63    668.06 o 
   4   3  14    21736.16    17744.87   1021.47 o 
   5   3  14    11391.17    11349.86    938.23 o 
   6   3  14    17351.98    14919.46    926.99 o 
   7   3  14     5151.79     6210.92    672.25 o 
   8   3  14    15128.77    16833.77    955.60 o 
   9   3  14       31.07     2075.58    690.98 o 
  10   3  14     4950.14     5037.23    750.08 o 
  11   3  14      180.42     2465.09    791.76 o 
  12   3  14     2424.44     3153.76    847.58 o 
  13   3  14       85.42     -343.99    965.40 o 
  14   3  14      587.00     1040.85   1115.50 o 
  15   3  14       16.29     -482.68   1189.69 o 
 -14   4  14        2.56     -474.77   1262.04 o 
 -13   4  14      230.67      -84.25   1274.76 o 
 -12   4  14        7.23     -795.43   1308.37 o 
 -11   4  14      114.69      230.18    977.69 o 
 -10   4  14      380.85     1548.23    987.25 o 
  -9   4  14      756.95      450.07    515.33 o 
  -8   4  14     3471.22     4240.13    622.41 o 
  -7   4  14     1416.43     1976.43    522.86 o 
  -6   4  14     5147.99     5020.14    917.46 o 
  -5   4  14     5444.81     5931.54    905.67 o 
  -4   4  14     5762.91     7588.03    639.39 o 
  -3   4  14    11928.65    14829.36    562.96 o 
  -2   4  14     5876.80     8950.96    404.55 o 
  -1   4  14    28990.45    26605.58   1215.93 o 
   0   4  14       62.84      589.94    325.49 o 
   1   4  14    25008.76    23140.04   3444.80 o 
   2   4  14     5518.02     4724.19    598.16 o 
   3   4  14    13688.56    14429.48   1220.15 o 
   4   4  14    22945.58    16374.95    726.70 o 
   5   4  14    29811.28    20416.27   1071.71 o 
   6   4  14    11820.78     9216.78    761.98 o 
   7   4  14     7110.21     6420.87    667.93 o 
   8   4  14     4292.66     3146.16    635.35 o 
   9   4  14     1016.14     1096.91    644.89 o 
  10   4  14      530.16      482.44    826.87 o 
  11   4  14      754.10     1089.62    865.85 o 
  12   4  14        4.45     -647.44    847.12 o 
  13   4  14       29.16      258.96   1172.08 o 
  14   4  14       61.14     -109.39   1175.07 o 
 -14   5  14       37.09     -690.78   1264.15 o 
 -13   5  14      137.39      421.31   1384.33 o 
 -12   5  14       51.83      470.89   1130.46 o 
 -11   5  14      344.29     -603.09   1285.23 o 
 -10   5  14     1063.78     2281.29   1191.89 o 
  -9   5  14     3793.14     2931.72    633.00 o 
  -8   5  14      803.01     1590.47    585.11 o 
  -7   5  14     8296.31     6787.23   1069.77 o 
  -6   5  14     2097.83     1833.34    500.16 o 
  -5   5  14    18899.42    19215.83   1722.08 o 
  -4   5  14      533.37     1076.99    409.50 o 
  -3   5  14      205.66      423.38    347.49 o 
  -2   5  14      429.18      924.28    313.64 o 
  -1   5  14      420.68      670.07    315.68 o 
   0   5  14      591.99      886.82    311.26 o 
   1   5  14     1456.73     1559.25    377.50 o 
   2   5  14      766.06     3380.97   1083.72 o 
   3   5  14      415.63      604.00    579.29 o 
   4   5  14     2122.15     1609.41    328.48 o 
   5   5  14    14807.05    13500.40    649.95 o 
   6   5  14     4984.42     4492.63    634.99 o 
   7   5  14    10448.27     8425.60   1181.20 o 
   8   5  14     1637.41     2527.71    762.01 o 
   9   5  14     2667.86     3238.84    813.15 o 
  10   5  14     2209.56     1995.58    758.51 o 
  11   5  14      525.95      656.65    905.69 o 
  12   5  14      944.57     1759.63   1059.20 o 
  13   5  14        0.32     -459.82    786.45 o 
  14   5  14       84.01     -377.18    973.21 o 
 -14   6  14        0.82     1176.34   1325.08 o 
 -13   6  14        3.64      405.60   1079.04 o 
 -12   6  14        2.14      129.66   1281.76 o 
 -11   6  14       37.24        1.38    999.40 o 
 -10   6  14      429.33      346.45   1114.00 o 
  -9   6  14      619.88      450.23    619.31 o 
  -8   6  14     1988.11     1827.29    659.20 o 
  -7   6  14     7939.08     5813.19   1435.55 o 
  -6   6  14     1301.81     2953.45    724.60 o 
  -5   6  14    20955.15    14410.29   3254.37 o 
  -4   6  14      624.91      622.76    477.86 o 
  -3   6  14    63751.11    61115.39   2600.93 o 
  -2   6  14     2555.14     4723.01    473.27 o 
  -1   6  14   104393.25    93909.55   2398.97 o 
   0   6  14     5242.32     7081.79    721.78 o 
   1   6  14    78827.12    82026.41   3765.02 o 
   2   6  14     6944.24     8828.50    784.56 o 
   3   6  14    34880.63    38536.18   1353.13 o 
   4   6  14      229.44     1169.91    573.40 o 
   5   6  14    10941.90    10004.76   1506.75 o 
   6   6  14      543.48      751.69   1305.26 o 
   7   6  14     2072.70     2859.56   2107.45 o 
   8   6  14     1501.65     1412.89    819.62 o 
   9   6  14     1606.06     2791.81    969.43 o 
  10   6  14      157.10      936.36    811.17 o 
  11   6  14      614.81     1136.67    768.04 o 
  12   6  14       30.37     -812.29    890.57 o 
  13   6  14      459.60      467.48   1069.90 o 
  14   6  14        0.45      436.92    975.58 o 
 -13   7  14       11.76      387.75   1258.27 o 
 -12   7  14     1550.88     2517.39   1522.32 o 
 -11   7  14      175.49     1616.60   1416.67 o 
 -10   7  14     1892.05     3243.71    791.78 o 
  -9   7  14      204.18     1687.66    734.71 o 
  -8   7  14     6961.12     7469.38   1009.93 o 
  -7   7  14      677.97      778.56    696.99 o 
  -6   7  14     6060.64     6562.58    807.82 o 
  -5   7  14     1791.83     2403.44    646.99 o 
  -4   7  14     4561.15     4940.52    628.59 o 
  -3   7  14       37.41      138.11    448.59 o 
  -2   7  14      513.86      792.15    365.02 o 
  -1   7  14     4118.94     4334.39    432.53 o 
   0   7  14     2510.94     1836.62    403.09 o 
   1   7  14     7231.43     6750.19    707.48 o 
   2   7  14       55.75       83.01    606.03 o 
   3   7  14     2442.90     2407.11    610.04 o 
   4   7  14     6622.68     6641.53    818.92 o 
   5   7  14     1849.87      485.73    649.98 o 
   6   7  14     3280.56     4573.76    765.55 o 
   7   7  14      176.38     1528.94   1210.09 o 
   8   7  14    13137.08    10410.05   1280.80 o 
   9   7  14     1150.09     2416.65    804.61 o 
  10   7  14     7040.03     6334.50   1092.47 o 
  11   7  14      196.76     1584.70   1393.64 o 
  12   7  14     2966.64     3824.58   1287.33 o 
  13   7  14       91.97      182.16   1041.59 o 
 -13   8  14      131.09     -340.53   1543.20 o 
 -12   8  14        1.09      357.83   1228.64 o 
 -11   8  14      285.74     1098.11   1106.90 o 
 -10   8  14      366.65      469.98    824.55 o 
  -9   8  14     2670.93     2501.64   1004.65 o 
  -8   8  14     1335.29     1737.04    754.41 o 
  -7   8  14     3994.20     3740.08    753.60 o 
  -6   8  14     1036.80     1268.16    652.36 o 
  -5   8  14    17515.96    16417.51   1113.58 o 
  -4   8  14     3869.85     3721.33    617.20 o 
  -3   8  14    36400.05    36280.22   1261.30 o 
  -2   8  14     4903.39     5294.77    522.26 o 
  -1   8  14    28045.73    31172.27    871.62 o 
   0   8  14       71.32      849.52    459.62 o 
   1   8  14    41080.10    40372.98   3050.48 o 
   2   8  14     1867.51     2545.51    698.23 o 
   3   8  14    18468.11    18346.90   1648.46 o 
   4   8  14     9648.39     8446.90    864.91 o 
   5   8  14    14207.63    14203.36   1126.43 o 
   6   8  14     5933.81     6446.59   1147.19 o 
   7   8  14     5528.21     4369.56   1808.33 o 
   8   8  14     2100.70     2323.77   1060.04 o 
   9   8  14     2345.31     1206.09    757.31 o 
  10   8  14      822.09      416.92    843.18 o 
  11   8  14      854.65      617.81   1492.21 o 
  12   8  14       51.38      970.34   1303.48 o 
  13   8  14      165.64      -57.70    975.23 o 
 -12   9  14        0.09    -1948.76   1382.40 o 
 -11   9  14      603.06      118.97   1259.46 o 
 -10   9  14       29.91      325.80    806.65 o 
  -9   9  14     2426.56     1412.70    714.12 o 
  -8   9  14        0.38      867.74    665.13 o 
  -7   9  14     6992.27     6251.40    922.73 o 
  -6   9  14       84.87      757.15    851.52 o 
  -5   9  14     7223.32     7856.13   1045.43 o 
  -4   9  14      949.60      741.77    508.13 o 
  -3   9  14     6283.90     5221.26    584.87 o 
  -2   9  14     1807.15     1982.01    478.29 o 
  -1   9  14       18.41      415.95    493.08 o 
   0   9  14     1114.67     1348.89    489.37 o 
   1   9  14     3652.56     4264.43    735.32 o 
   2   9  14     3881.88     3532.93    770.49 o 
   3   9  14     4355.82     4838.03    856.33 o 
   4   9  14      179.62      226.07    693.66 o 
   5   9  14     6216.16     5921.83    853.88 o 
   6   9  14       74.81      371.18    766.61 o 
   7   9  14     1858.89     1341.73   1227.08 o 
   8   9  14      968.74      847.23   1089.34 o 
   9   9  14       38.98     -138.95    719.34 o 
  10   9  14        3.48     -769.07    938.88 o 
  11   9  14       49.36      948.16    997.15 o 
  12   9  14        5.03     -942.69    913.07 o 
 -12  10  14        3.08     -124.36   1285.06 o 
 -11  10  14        4.41     -835.39    759.33 o 
 -10  10  14       37.64     -480.88    860.98 o 
  -9  10  14       48.11      162.24    701.37 o 
  -8  10  14       23.77     -638.84    668.41 o 
  -7  10  14     1018.05     1742.12    794.47 o 
  -6  10  14      689.95     1127.62    749.09 o 
  -5  10  14     6564.26     5864.49    948.31 o 
  -4  10  14     1000.90     1525.70    756.16 o 
  -3  10  14    10458.98     9563.59    728.82 o 
  -2  10  14       63.65      792.23    493.56 o 
  -1  10  14    17257.11    15817.33   1020.49 o 
   0  10  14       45.87     1399.74    607.98 o 
   1  10  14    18768.21    19063.34   1107.96 o 
   2  10  14     1670.38     2426.12    756.07 o 
   3  10  14     7820.21     7920.44   2019.09 o 
   4  10  14     1436.77     2889.49    764.94 o 
   5  10  14     2073.23     3255.00   1074.40 o 
   6  10  14     2792.70     3511.52   1074.40 o 
   7  10  14        2.84     2122.67   1138.15 o 
   8  10  14     2543.61     1813.92   1023.87 o 
   9  10  14       84.37     -232.78    771.80 o 
  10  10  14      443.16      718.02   1105.15 o 
  11  10  14       29.13     -171.85   1082.63 o 
  12  10  14       17.38      972.15   2080.26 o 
 -11  11  14       38.00     -170.52    755.00 o 
 -10  11  14      870.94      924.17    953.67 o 
  -9  11  14       51.56       89.04    708.68 o 
  -8  11  14     1407.01     1599.36    886.32 o 
  -7  11  14      176.95      585.35    959.13 o 
  -6  11  14     3090.95     2315.53    830.87 o 
  -5  11  14      205.88     -626.12    769.70 o 
  -4  11  14     2277.15     1825.48    729.46 o 
  -3  11  14       16.01      112.21    534.15 o 
  -2  11  14      309.63     -136.30    707.51 o 
  -1  11  14      579.79     2432.12    837.98 o 
   0  11  14      278.97      350.91    592.80 o 
   1  11  14       89.52     -200.15    716.19 o 
   2  11  14       88.60       65.13    832.04 o 
   3  11  14       21.14     -356.64    669.88 o 
   4  11  14      209.79      -39.99    959.07 o 
   5  11  14       29.78     -264.92   1004.07 o 
   6  11  14     3772.63     4722.18   1289.07 o 
   7  11  14       20.23      905.36   1135.59 o 
   8  11  14     3899.73     6063.42   1545.20 o 
   9  11  14      275.05      640.56    930.45 o 
  10  11  14     3477.22     4194.22   2695.50 o 
  11  11  14      172.36     1765.03   1154.76 o 
 -10  12  14      270.05     -353.54    905.92 o 
  -9  12  14     1173.18      559.22   1028.07 o 
  -8  12  14      617.66     1756.93    884.91 o 
  -7  12  14     4399.52     5268.15   1163.61 o 
  -6  12  14      913.89     1609.01    860.19 o 
  -5  12  14    12522.09    13073.71   1216.57 o 
  -4  12  14      561.51     3144.69   1216.60 o 
  -3  12  14    21192.26    15596.35   4537.82 o 
  -2  12  14       39.12     2081.57    731.65 o 
  -1  12  14    24525.36    19883.21   1137.95 o 
   0  12  14     1094.35     2426.39    851.95 o 
   1  12  14    33090.57    35788.52   1520.49 o 
   2  12  14     5134.48     7993.84   1101.91 o 
   3  12  14    17500.18    19578.90   1677.37 o 
   4  12  14     3595.42     4414.44   1268.68 o 
   5  12  14     8103.33     9409.31   1510.37 o 
   6  12  14     3033.66     4595.50   1365.78 o 
   7  12  14     3174.00     3766.87   1328.16 o 
   8  12  14      494.64      713.25   1046.75 o 
   9  12  14     1021.92      755.33   1117.44 o 
  10  12  14        1.68     -206.74   1110.38 o 
  -9  13  14      652.51      156.05    953.99 o 
  -8  13  14      405.44       38.12    861.27 o 
  -7  13  14     1712.49     1046.67   1042.22 o 
  -6  13  14      812.41      612.62   1006.19 o 
  -5  13  14     2084.59     1864.52   1144.66 o 
  -4  13  14     2693.74     2765.59    927.50 o 
  -3  13  14     1553.68     2317.52   1033.68 o 
  -2  13  14     2491.72     2718.84    886.24 o 
  -1  13  14      626.99      227.34    735.04 o 
   0  13  14     1348.16      496.72    687.82 o 
   1  13  14      223.49     -220.80    798.60 o 
   2  13  14      373.38     1058.51   1009.06 o 
   3  13  14     1442.34     2125.58   1358.18 o 
   4  13  14       97.84     1876.31   1685.96 o 
   5  13  14     3181.28     1682.01   1212.35 o 
   6  13  14        8.38     1552.15   1152.51 o 
   7  13  14     1466.06     1369.68   1242.79 o 
   8  13  14       46.31      564.19   2036.07 o 
   9  13  14       78.05     1543.24   1332.41 o 
  -8  14  14       64.10     -557.46   1359.65 o 
  -7  14  14        8.97     1491.38   1240.50 o 
  -6  14  14      237.80     -700.81   1288.04 o 
  -5  14  14       12.52      337.66    800.64 o 
  -4  14  14      233.19      -95.59    919.46 o 
  -3  14  14      222.22      638.43    844.63 o 
  -2  14  14      313.32     1217.25    740.91 o 
  -1  14  14      783.45     -166.26    731.70 o 
   0  14  14        4.67      284.09    842.70 o 
   1  14  14      702.14     -765.47    826.89 o 
   2  14  14      569.28     1183.83   1202.96 o 
   3  14  14      521.93     -177.31   1315.46 o 
   4  14  14      982.75      994.81   1171.84 o 
   5  14  14       30.04      342.87   1386.02 o 
   6  14  14     2238.56     3183.21   1416.68 o 
   7  14  14      367.52     2351.82   1569.01 o 
   8  14  14     1517.30     1706.36   1726.75 o 
  -6  15  14      140.03      501.72   1312.06 o 
  -5  15  14       87.95     -527.07    901.25 o 
  -4  15  14        3.99     1170.66    772.54 o 
  -3  15  14       36.83      615.84    959.15 o 
  -2  15  14      318.47     1273.31   1113.58 o 
  -1  15  14        5.15      488.79    808.04 o 
   0  15  14       72.42      223.87   1017.70 o 
   1  15  14      102.02       64.21   1085.53 o 
   2  15  14        1.63      695.64   1248.84 o 
   3  15  14       11.73     -110.68   1361.84 o 
   4  15  14      564.40       53.88   1409.40 o 
   5  15  14      217.88      647.73   1231.95 o 
   6  15  14     1768.26      174.09   1494.79 o 
  -3  16  14     5743.49     6483.56   1668.97 o 
  -2  16  14        0.92     2560.95   1400.44 o 
  -1  16  14     9886.95    11261.73   1777.92 o 
   0  16  14      614.88     3506.29   1300.70 o 
   1  16  14    14747.08    16728.66   1740.97 o 
   2  16  14     3255.58     5563.59   1801.53 o 
   3  16  14    10048.26    10278.69   1771.45 o 
 -15   0  15       23.34     -115.57   1482.02 o 
 -13   0  15        6.32     -965.35   1359.65 o 
 -11   0  15       30.52      870.17   1380.04 o 
  -9   0  15     4416.86     4650.00   1740.35 o 
  -7   0  15     8089.83     6569.68   1067.32 o 
  -5   0  15      866.86     3006.39   1247.48 o 
  -3   0  15    15452.54    14953.72    792.13 o 
  -1   0  15     4902.33     3471.76    465.16 o 
   1   0  15     3037.87     4875.71    497.82 o 
   3   0  15     4855.66     4745.17   1169.30 o 
   5   0  15    27408.26    21338.86   1346.05 o 
   7   0  15     3700.70     4318.36    847.90 o 
   9   0  15      939.30      873.31    929.09 o 
  11   0  15      518.32     1212.25    845.02 o 
  13   0  15       69.31     -388.52   1054.49 o 
 -15   1  15      100.00      682.83   1113.10 o 
 -14   1  15       12.16     1452.70   1496.71 o 
 -13   1  15      777.51     2378.08   1452.42 o 
 -12   1  15      103.25      818.55   1138.31 o 
 -11   1  15     1623.75     2132.96   1044.64 o 
 -10   1  15     1583.35     1584.67    956.28 o 
  -9   1  15     3641.36     3279.77    947.40 o 
  -8   1  15     2665.98     2026.36    935.59 o 
  -7   1  15    11185.79     7654.14   1231.46 o 
  -6   1  15    14307.04     8472.98    637.44 o 
  -5   1  15     2569.48     4183.27    755.05 o 
  -4   1  15     9163.63     9576.38    802.63 o 
  -3   1  15       30.46      -13.95    276.26 o 
  -2   1  15     8934.81     8726.83    399.65 o 
  -1   1  15     4234.23     4501.84    346.42 o 
   0   1  15      565.00      443.76    287.76 o 
   1   1  15      827.66     2701.82    367.80 o 
   2   1  15    13423.80    11142.33    849.75 o 
   3   1  15     1621.86     1746.23    640.73 o 
   4   1  15     2653.75     4440.90    993.08 o 
   5   1  15    26671.37    26804.10   1275.80 o 
   6   1  15    20643.77    19149.57    830.81 o 
   7   1  15     4797.19     5458.97    622.73 o 
   8   1  15     7501.95     6066.62    689.08 o 
   9   1  15     5838.30     6492.80    751.88 o 
  10   1  15      909.38      888.09    653.55 o 
  11   1  15     1402.60     1616.75    644.18 o 
  12   1  15      459.84      946.92    729.79 o 
  13   1  15      699.83     1721.80    873.65 o 
  14   1  15       15.75     1395.42   1172.46 o 
 -15   2  15        0.34     2010.97   1385.44 o 
 -14   2  15      131.20      333.81   1148.31 o 
 -13   2  15       15.20     -765.01   1108.69 o 
 -12   2  15      337.99     1105.18   1072.05 o 
 -11   2  15      392.15      451.38    952.23 o 
 -10   2  15      692.64      763.01   1077.95 o 
  -9   2  15      104.84      668.83    851.02 o 
  -8   2  15     2728.70     1771.68    835.40 o 
  -7   2  15       50.62      225.36    408.84 o 
  -6   2  15    12436.27     8436.22   1225.68 o 
  -5   2  15       53.07       -0.10    250.95 o 
  -4   2  15    87084.33    77798.07   3690.08 o 
  -3   2  15      252.02      924.06    306.99 o 
  -2   2  15   126558.02   112830.38   2951.59 o 
  -1   2  15      261.41      644.37    363.50 o 
   0   2  15   160532.28   153677.06   4264.48 o 
   1   2  15      226.44     1955.92    921.16 o 
   2   2  15   104701.54    91089.66   1750.42 o 
   3   2  15     4855.99     5696.40   1369.97 o 
   4   2  15    55166.28    50662.59   2088.08 o 
   5   2  15      166.91     1981.85   1114.40 o 
   6   2  15    22555.33    19821.83    876.64 o 
   7   2  15      901.50     1368.15    526.75 o 
   8   2  15    10608.52     8408.43    722.98 o 
   9   2  15        0.43      707.66    586.43 o 
  10   2  15     1461.13     1803.11    657.57 o 
  11   2  15        0.40       15.48    665.44 o 
  12   2  15       91.13      655.27    774.62 o 
  13   2  15       27.37     1483.17    904.34 o 
  14   2  15      127.75       -6.12   1174.09 o 
  15   2  15        0.23      795.39   1617.98 o 
 -14   3  15        9.32      512.46   1449.14 o 
 -13   3  15     1249.42     1332.22   1297.89 o 
 -12   3  15        0.56     1154.36   1169.14 o 
 -11   3  15     4613.75     5193.79   1333.34 o 
 -10   3  15      768.46     1985.05   1024.52 o 
  -9   3  15     6163.82     6886.56   1179.00 o 
  -8   3  15     2520.26     2905.01   1204.46 o 
  -7   3  15    12164.32    10636.91   2434.54 o 
  -6   3  15     5385.21     4843.86    635.84 o 
  -5   3  15     3138.89     5244.37    936.51 o 
  -4   3  15    16258.79    13375.69    644.01 o 
  -3   3  15     8694.00    12555.31    702.50 o 
  -2   3  15     6467.28     6787.51    533.57 o 
  -1   3  15      180.06      462.95    255.28 o 
   0   3  15      846.12     1248.49    297.90 o 
   1   3  15       58.14       65.86    431.51 o 
   2   3  15     9394.91    10414.06    730.86 o 
   3   3  15    23401.82    25208.28   1085.76 o 
   4   3  15     2807.58     3223.51    421.67 o 
   5   3  15    14044.48    13227.05    775.78 o 
   6   3  15     2390.47     2915.81    710.97 o 
   7   3  15    14346.19    13058.37    861.83 o 
   8   3  15      453.28     2331.57    628.21 o 
   9   3  15     7579.88     7962.06    742.05 o 
  10   3  15      476.81     1438.72    704.47 o 
  11   3  15     3692.65     4937.33   1033.49 o 
  12   3  15        0.01      733.55    807.60 o 
  13   3  15      930.84     1974.22   1253.96 o 
  14   3  15       14.83      524.32    951.77 o 
 -14   4  15       65.99      162.73   1295.45 o 
 -13   4  15       13.46     -246.62   1074.93 o 
 -12   4  15      215.47     1125.52   1406.50 o 
 -11   4  15       15.28      285.20   1006.04 o 
 -10   4  15      605.98      -30.62   1024.21 o 
  -9   4  15      748.52     1201.50    927.48 o 
  -8   4  15      667.54     1262.05    504.87 o 
  -7   4  15    11021.42     7836.75   1327.62 o 
  -6   4  15     3484.03     1808.66    419.29 o 
  -5   4  15    16420.71    13280.68   1083.29 o 
  -4   4  15    11533.41     9030.53    577.65 o 
  -3   4  15    17331.92    18498.58    838.92 o 
  -2   4  15    23829.39    19115.25    877.10 o 
  -1   4  15     2283.02     1865.90    330.14 o 
   0   4  15    33414.89    35973.61    790.90 o 
   1   4  15     3705.14     2449.28    483.22 o 
   2   4  15    19990.69    20483.19    981.95 o 
   3   4  15    10978.51    14191.70    948.85 o 
   4   4  15    13309.51    12512.38    985.10 o 
   5   4  15     8098.20     8370.95    665.28 o 
   6   4  15     9306.22     8812.31    842.42 o 
   7   4  15      483.07     1653.50    606.87 o 
   8   4  15     4146.79     3418.83    713.36 o 
   9   4  15      547.40      555.34    707.14 o 
  10   4  15     1043.30      687.69    867.65 o 
  11   4  15      216.06      356.97    751.49 o 
  12   4  15       79.19      966.10    736.80 o 
  13   4  15       14.46      603.01   1029.33 o 
  14   4  15        6.38      186.93   1013.66 o 
 -14   5  15       21.25     -274.97   1046.19 o 
 -13   5  15       46.71      239.91   1416.96 o 
 -12   5  15       13.13     -172.38   1332.51 o 
 -11   5  15      615.19     1513.61   1198.78 o 
 -10   5  15      918.40     1044.00   1148.77 o 
  -9   5  15      514.22      475.62    583.45 o 
  -8   5  15     4227.14     3109.21    608.68 o 
  -7   5  15      593.66     1149.18    598.38 o 
  -6   5  15    14102.00    11809.84   1666.15 o 
  -5   5  15     1023.31     1100.72    424.14 o 
  -4   5  15    15782.04    15760.66   1536.85 o 
  -3   5  15       98.10     -226.90    330.64 o 
  -2   5  15     4385.15     4231.62    436.83 o 
  -1   5  15     1054.94     1389.27    350.23 o 
   0   5  15     1028.60     1099.81    328.52 o 
   1   5  15     3932.58     3050.34    431.75 o 
   2   5  15     3163.94     2413.25    516.29 o 
   3   5  15      307.85      164.30    508.99 o 
   4   5  15     8798.67     8485.53    636.44 o 
   5   5  15      190.18     1023.75    424.08 o 
   6   5  15     9297.38     9102.99   1201.10 o 
   7   5  15      377.26     1014.40   1079.50 o 
   8   5  15     3932.58     2019.65    765.54 o 
   9   5  15     4365.96     3080.22    876.07 o 
  10   5  15      560.16     1150.67    810.52 o 
  11   5  15      711.23     1778.55   1303.33 o 
  12   5  15      518.24      781.20    951.44 o 
  13   5  15      269.63      150.82    932.43 o 
  14   5  15       15.31     -605.12    831.03 o 
 -14   6  15        5.52      312.26   1064.92 o 
 -13   6  15        0.80     -865.18   1194.62 o 
 -12   6  15       15.35     -227.87   1077.33 o 
 -11   6  15       27.71     -129.29   1063.92 o 
 -10   6  15      142.26      393.39    988.21 o 
  -9   6  15     1173.09     1828.13    686.70 o 
  -8   6  15     1865.78     1032.85    654.85 o 
  -7   6  15     4284.49     4918.37    773.10 o 
  -6   6  15     8882.24     5104.32    938.71 o 
  -5   6  15     5665.81     4362.05    662.85 o 
  -4   6  15    32883.22    33218.88    988.50 o 
  -3   6  15     3819.04     4893.40    683.86 o 
  -2   6  15    67006.92    58022.31   2063.83 o 
  -1   6  15     6955.61     8944.20    626.29 o 
   0   6  15   113293.20   124289.95   4929.63 o 
   1   6  15     8736.38    11180.49   1343.32 o 
   2   6  15    47932.10    46791.25   1446.04 o 
   3   6  15      933.66     2973.66    898.26 o 
   4   6  15    26487.58    23790.74   1982.99 o 
   5   6  15      157.88     1794.96    702.67 o 
   6   6  15     6235.47     5746.86   1016.94 o 
   7   6  15      117.67     1257.39    903.28 o 
   8   6  15     3153.14     4221.06   1076.94 o 
   9   6  15      100.33     1337.81    759.75 o 
  10   6  15      741.59     2051.42    805.18 o 
  11   6  15       31.12     -208.91    693.74 o 
  12   6  15      424.52     -172.43    787.20 o 
  13   6  15        8.47       82.72    773.18 o 
  14   6  15      194.61     1385.03   1203.60 o 
 -13   7  15      893.06     2724.69   1467.62 o 
 -12   7  15        1.42     1200.51   1191.18 o 
 -11   7  15     2105.87     3108.19   1240.32 o 
 -10   7  15     1517.66     3277.63   1425.96 o 
  -9   7  15     4560.37     5923.37   1175.64 o 
  -8   7  15      113.74     1787.52   1632.71 o 
  -7   7  15     5529.96     5919.64   1260.67 o 
  -6   7  15       59.39      312.56    559.05 o 
  -5   7  15    11079.76    10978.34    971.47 o 
  -4   7  15     2693.15     2905.37    582.10 o 
  -3   7  15      528.87      883.99    414.03 o 
  -2   7  15       65.90      468.77    366.29 o 
  -1   7  15     1613.86     1041.77    400.46 o 
   0   7  15       13.02     -158.31    418.99 o 
   1   7  15      110.08      301.18    370.62 o 
   2   7  15     1218.75      634.28    602.29 o 
   3   7  15     1393.81     1415.67    598.30 o 
   4   7  15     2026.21     2265.93    674.49 o 
   5   7  15     1430.98     2037.30    599.62 o 
   6   7  15     2420.83     2782.61    768.50 o 
   7   7  15    11842.84     9903.62   2032.67 o 
   8   7  15       68.96     1667.38   1030.23 o 
   9   7  15     6301.83     5303.93    879.96 o 
  10   7  15      876.80     1814.36    810.26 o 
  11   7  15     3886.53     4306.70   1075.98 o 
  12   7  15      204.80     1778.72   1179.54 o 
  13   7  15     1978.11     2381.04   1747.15 o 
 -13   8  15        0.07     1535.96   1457.94 o 
 -12   8  15      217.63     -202.33   1427.45 o 
 -11   8  15       64.25      -15.10   1358.90 o 
 -10   8  15      646.47       49.92    707.87 o 
  -9   8  15     1413.45     1826.95    657.86 o 
  -8   8  15     3665.97     4213.53    915.60 o 
  -7   8  15     1078.34     2287.75    814.77 o 
  -6   8  15     5889.81     5678.42    786.59 o 
  -5   8  15      583.47     1427.24    751.75 o 
  -4   8  15    20766.18    19236.71   1278.24 o 
  -3   8  15     8014.51     8610.93    651.27 o 
  -2   8  15    38571.17    40917.74   1007.34 o 
  -1   8  15     2604.23     2864.75    434.09 o 
   0   8  15    34175.09    33078.23   2365.99 o 
   1   8  15      839.26     3293.59    692.63 o 
   2   8  15    27207.14    29493.41   2179.83 o 
   3   8  15     2971.94     4864.21    768.11 o 
   4   8  15    16252.02    13608.33   1089.57 o 
   5   8  15     9318.67     7086.19    852.43 o 
   6   8  15     8196.01     8992.69    963.96 o 
   7   8  15     5503.96     6049.80   1375.42 o 
   8   8  15     4581.57     3859.25   1078.22 o 
   9   8  15     2764.06     1736.53    918.83 o 
  10   8  15     1424.25     2495.31    917.28 o 
  11   8  15       73.48     -435.62    970.78 o 
  12   8  15      500.28     1363.81   2433.77 o 
  13   8  15       17.87      -16.51    736.10 o 
 -12   9  15      169.91      455.16   1430.24 o 
 -11   9  15       20.66     -893.87   1132.03 o 
 -10   9  15     1141.32      468.16    889.53 o 
  -9   9  15        7.84      757.49    737.94 o 
  -8   9  15     2503.26     1642.37    740.58 o 
  -7   9  15      272.92      446.52    719.29 o 
  -6   9  15     3999.49     3611.36    952.67 o 
  -5   9  15       73.75      926.87    840.24 o 
  -4   9  15     1741.29     1180.86    676.20 o 
  -3   9  15      614.20      812.94    480.00 o 
  -2   9  15     1904.48     1206.49    483.43 o 
  -1   9  15     2434.74     2211.34    507.34 o 
   0   9  15       10.24      188.13    551.62 o 
   1   9  15     1476.53     1241.65    647.41 o 
   2   9  15      818.65       87.87    625.38 o 
   3   9  15      425.39       -9.69    624.82 o 
   4   9  15     7434.08     6311.89    850.88 o 
   5   9  15     1269.30     1929.33    754.68 o 
   6   9  15     4787.43     3185.47    900.10 o 
   7   9  15     1555.23     1100.04   1093.98 o 
   8   9  15     1083.73      475.95    944.36 o 
   9   9  15      266.24      645.52    892.72 o 
  10   9  15      545.91      130.74    888.47 o 
  11   9  15        2.23      634.91   1108.91 o 
  12   9  15       98.86       26.06   1111.13 o 
 -12  10  15       42.50     -906.93   1087.20 o 
 -11  10  15       60.08    -1292.28    993.39 o 
 -10  10  15        3.68     -699.23    707.34 o 
  -9  10  15      122.56      642.09    796.36 o 
  -8  10  15      686.77     2019.23    839.91 o 
  -7  10  15      460.96      849.60    918.19 o 
  -6  10  15     1797.55     1998.95    737.04 o 
  -5  10  15      262.86      835.36    717.22 o 
  -4  10  15     6491.53     6769.44    961.96 o 
  -3  10  15     2094.80     2020.26    555.93 o 
  -2  10  15    12063.62     9974.92    895.86 o 
  -1  10  15      809.52      848.55    604.20 o 
   0  10  15    20474.09    22223.40   1368.82 o 
   1  10  15      997.15      755.67    721.36 o 
   2  10  15    10141.24    10829.39    986.73 o 
   3  10  15      816.39     1816.37    828.79 o 
   4  10  15     7020.73     8467.72    967.53 o 
   5  10  15     1179.56     2191.38    822.04 o 
   6  10  15      145.98     1121.92   1098.27 o 
   7  10  15     3150.42     2999.40   1199.89 o 
   8  10  15       48.10      549.69   1123.06 o 
   9  10  15     1164.23      359.32    881.82 o 
  10  10  15        2.34     -270.77    893.44 o 
  11  10  15       43.83       -1.60   1141.63 o 
  12  10  15       64.25     1227.32   1386.42 o 
 -11  11  15      801.22      730.09   1051.63 o 
 -10  11  15       41.65      737.79    765.49 o 
  -9  11  15     1398.87     2499.73    936.01 o 
  -8  11  15        5.50      681.82    749.64 o 
  -7  11  15     3039.62     2975.13   1178.32 o 
  -6  11  15        2.91      787.67    849.35 o 
  -5  11  15     1993.89     1723.87    914.97 o 
  -4  11  15       43.56     -388.76    694.04 o 
  -3  11  15     1661.59     1637.72    641.57 o 
  -2  11  15       53.07      749.81    648.73 o 
  -1  11  15      224.08      372.68    669.52 o 
   0  11  15      353.13     -132.35    643.57 o 
   1  11  15      324.19     -643.91    566.56 o 
   2  11  15      100.17     -578.63    673.59 o 
   3  11  15      163.40     -261.38    659.24 o 
   4  11  15      268.39      -33.80   1005.70 o 
   5  11  15     1178.69     1922.38   1115.28 o 
   6  11  15       91.34      231.76    974.61 o 
   7  11  15     2246.24     5108.21   3936.18 o 
   8  11  15       55.85      527.76   1338.25 o 
   9  11  15     3487.91     2289.13    983.18 o 
  10  11  15      299.76     1675.38   1232.84 o 
  11  11  15     2436.85     1947.39   1274.32 o 
 -10  12  15      419.95      -36.23   1006.04 o 
  -9  12  15      563.13      555.58   1009.93 o 
  -8  12  15     2299.07     1333.42    880.47 o 
  -7  12  15      930.84     2124.03    830.16 o 
  -6  12  15     8149.69     6844.38   1045.01 o 
  -5  12  15     1033.33     3802.30   1415.62 o 
  -4  12  15    12676.92    12364.49   1264.04 o 
  -3  12  15      985.66     1920.25    805.87 o 
  -2  12  15    21071.68    25006.56   1324.66 o 
  -1  12  15      167.28     2130.53    810.93 o 
   0  12  15    23400.16    20915.50   1203.64 o 
   1  12  15     1926.63     4232.35    898.60 o 
   2  12  15    24497.01    23611.67   2355.14 o 
   3  12  15     3840.14     4263.17   1238.64 o 
   4  12  15    12400.10    12789.31   2542.54 o 
   5  12  15     2912.11     2602.17   1246.60 o 
   6  12  15     4800.28     4663.40   1988.49 o 
   7  12  15     1151.95     1698.50   1267.87 o 
   8  12  15     2965.97     1267.25   1224.93 o 
   9  12  15       96.66      389.34    894.46 o 
  10  12  15      768.50      502.16   1038.59 o 
  -9  13  15      101.35     -544.24    925.94 o 
  -8  13  15     1067.85     1228.42    923.40 o 
  -7  13  15      497.50      559.54    828.83 o 
  -6  13  15     2118.32     2623.98   1407.40 o 
  -5  13  15     1909.97     1699.18   1206.03 o 
  -4  13  15     2088.68     2185.81   1133.98 o 
  -3  13  15     2439.80     2651.42   1381.26 o 
  -2  13  15      968.25      654.49    727.53 o 
  -1  13  15     1200.85     1052.85    682.49 o 
   0  13  15        2.49     -263.97    602.85 o 
   1  13  15      656.64       26.64   1071.73 o 
   2  13  15      603.08      508.22    980.41 o 
   3  13  15      295.96      777.53   1158.75 o 
   4  13  15     4309.40     3474.41   1192.93 o 
   5  13  15        5.34      154.52   1135.22 o 
   6  13  15     2269.23     1122.04   1197.19 o 
   7  13  15        2.90      826.34   1195.80 o 
   8  13  15      495.07     1278.16   1302.90 o 
   9  13  15      173.40     2095.60   1189.69 o 
  -7  14  15      234.73      952.34   1396.19 o 
  -6  14  15        1.47      -42.41   1317.15 o 
  -5  14  15      736.77      648.34    871.96 o 
  -4  14  15      125.79     1133.58    910.61 o 
  -3  14  15      575.45      202.21    830.44 o 
  -2  14  15      443.72      884.55    836.01 o 
  -1  14  15      564.69       20.62    684.66 o 
   0  14  15      835.68      934.33    937.08 o 
   1  14  15        2.15      336.34    997.59 o 
   2  14  15      768.50      734.99   1182.77 o 
   3  14  15      606.40      172.29   1123.75 o 
   4  14  15      169.38     1147.09   1435.98 o 
   5  14  15      735.46      288.75   1180.74 o 
   6  14  15      102.09      713.76   1293.07 o 
   7  14  15     1372.07      781.16   1516.69 o 
  -6  15  15      157.04      194.02    916.96 o 
  -5  15  15        7.17     -503.07   1155.70 o 
  -4  15  15       15.72      377.14    928.61 o 
  -3  15  15       22.20       91.90    924.23 o 
  -2  15  15        9.11     2207.96   1354.11 o 
  -1  15  15       33.08      332.55    799.03 o 
   0  15  15        1.82     -289.61    930.71 o 
   1  15  15      113.93      180.37   1026.55 o 
   2  15  15        0.37      535.05   1230.48 o 
   3  15  15      132.87     -443.01   1333.78 o 
   4  15  15        7.10    -1145.52   1815.13 o 
   5  15  15      568.38     1761.29   1335.14 o 
   6  15  15      260.49     -299.12   2345.39 o 
  -3  16  15       45.93     1887.44   1227.08 o 
  -2  16  15     7097.21     9218.41   2297.81 o 
  -1  16  15      216.63     1145.46   1144.81 o 
   0  16  15    10447.77    11315.33   1590.79 o 
   1  16  15     1614.09     6687.39   1770.80 o 
   2  16  15    14957.11    15869.93   3392.32 o 
   3  16  15     1586.86     3195.91   1486.81 o 
 -14   0  16        7.22     1067.32   1679.17 o 
 -12   0  16       83.75     1781.14   1495.61 o 
 -10   0  16      223.32    -1543.20   1536.40 o 
  -8   0  16    13974.35    13480.91   1726.75 o 
  -6   0  16     9891.48     9690.17   1556.80 o 
  -4   0  16     5182.34     5339.39    537.36 o 
  -2   0  16    30514.95    28126.45   2655.61 o 
   0   0  16    24287.52    25207.11   1884.19 o 
   2   0  16     1042.20     6543.93    805.89 o 
   4   0  16     8722.39     8565.78   1400.44 o 
   6   0  16      507.97     1572.46    667.47 o 
   8   0  16       61.14     -530.37    835.03 o 
  10   0  16       43.37      308.14    866.86 o 
  12   0  16        0.71     -194.29    838.90 o 
  14   0  16        2.23      550.66   1189.69 o 
 -15   1  16        0.82      419.57   1570.39 o 
 -14   1  16      355.21     2646.69   1696.16 o 
 -13   1  16        9.94      137.07   1407.59 o 
 -12   1  16      675.21     1505.25   1883.11 o 
 -11   1  16      147.46      -21.32    934.04 o 
 -10   1  16     2376.72     5649.88   1828.73 o 
  -9   1  16     1299.16     1876.83   1019.45 o 
  -8   1  16     5785.68     5068.69    961.89 o 
  -7   1  16     5581.97     3723.60   1129.41 o 
  -6   1  16     3238.94     3327.36    552.44 o 
  -5   1  16    23077.50    18479.77    674.17 o 
  -4   1  16      723.91     1682.46    292.99 o 
  -3   1  16    22038.19    20300.71   1065.11 o 
  -2   1  16       31.00      776.51    312.91 o 
  -1   1  16    13182.95    12646.49    475.82 o 
   0   1  16       46.36      337.37    283.49 o 
   1   1  16    15370.79    12785.93    793.51 o 
   2   1  16     3259.61     3284.11    573.05 o 
   3   1  16     3357.13     7159.01   1421.40 o 
   4   1  16     9856.93     8801.26    685.47 o 
   5   1  16    17128.77    11492.04    729.04 o 
   6   1  16    12661.45    11888.71    686.98 o 
   7   1  16     9653.18     8541.36    689.54 o 
   8   1  16     3338.25     4202.38    692.70 o 
   9   1  16      919.79      786.65    658.30 o 
  10   1  16     2215.83     2487.30    624.58 o 
  11   1  16      386.84     1300.12    677.38 o 
  12   1  16      787.62     1974.11    760.45 o 
  13   1  16       17.85      899.42    968.89 o 
  14   1  16      294.11      -80.85    835.86 o 
 -14   2  16        4.25      338.88   1179.68 o 
 -13   2  16      339.04      -54.39    992.29 o 
 -12   2  16        8.58     -549.92    954.29 o 
 -11   2  16      222.17      792.36   1094.52 o 
 -10   2  16       46.14      784.77   1002.46 o 
  -9   2  16      117.18     6132.63   3939.58 o 
  -8   2  16      847.66     1571.74   1064.11 o 
  -7   2  16     4163.81     3483.49    495.35 o 
  -6   2  16     1309.23     1416.52    340.84 o 
  -5   2  16    22792.20    16932.56    787.36 o 
  -4   2  16      400.58     1286.92    294.91 o 
  -3   2  16    76643.63    75889.37   1338.64 o 
  -2   2  16       10.32     2522.96    883.20 o 
  -1   2  16   201769.72   197749.95   5341.84 o 
   0   2  16      587.92     3651.01    555.38 o 
   1   2  16   185838.44   190123.22   4510.23 o 
   2   2  16     1436.32     5544.13   1997.38 o 
   3   2  16    89053.98    86339.03   4172.24 o 
   4   2  16        0.03     1388.26    752.61 o 
   5   2  16    33432.59    30679.18   1104.09 o 
   6   2  16     1757.23     2213.21    659.49 o 
   7   2  16     7811.11     6633.30    685.83 o 
   8   2  16      645.59     1068.45    574.25 o 
   9   2  16     5579.07     5713.59    736.08 o 
  10   2  16      132.04      307.34    609.64 o 
  11   2  16      238.88      151.91    736.10 o 
  12   2  16       16.85       31.49    678.12 o 
  13   2  16      146.78     1327.78    969.30 o 
  14   2  16      103.93      384.35   1000.29 o 
 -14   3  16      662.58      766.81   1487.51 o 
 -13   3  16       33.93     -250.05   1011.09 o 
 -12   3  16     2628.27     5075.74   1259.46 o 
 -11   3  16      744.16     3346.37   1411.36 o 
 -10   3  16     2943.68     5751.29   1318.16 o 
  -9   3  16      610.00      662.52    977.99 o 
  -8   3  16    10206.64     8181.12   2199.37 o 
  -7   3  16     1323.63     1380.64    697.17 o 
  -6   3  16     5066.93     4431.08    714.91 o 
  -5   3  16     3750.92     2974.02    501.39 o 
  -4   3  16     4250.41     4622.53    716.02 o 
  -3   3  16     5038.94     3554.49    318.91 o 
  -2   3  16     2340.25     3690.94    362.64 o 
  -1   3  16     9151.30     9818.28    435.19 o 
   0   3  16     2239.13     3085.97    333.41 o 
   1   3  16    15874.82    15720.69    921.46 o 
   2   3  16    10673.64    11649.37    817.35 o 
   3   3  16     4242.25     4885.43    738.59 o 
   4   3  16    11696.48    10209.50    552.79 o 
   5   3  16     6342.51     5453.23    938.79 o 
   6   3  16     7430.74     7088.37    743.02 o 
   7   3  16     1751.67     2405.58    544.32 o 
   8   3  16     5514.07     5678.70    704.62 o 
   9   3  16      433.06     1071.06    624.14 o 
  10   3  16     4587.61     6086.23    869.10 o 
  11   3  16      123.59     2025.03    827.51 o 
  12   3  16     1760.82     3016.59    908.05 o 
  13   3  16        4.08       89.53   1103.15 o 
  14   3  16      760.65      587.39   1079.60 o 
 -14   4  16        3.17     -118.86   1122.72 o 
 -13   4  16      201.32      412.70   1169.67 o 
 -12   4  16      128.93     -378.05   1024.96 o 
 -11   4  16      163.84      465.59   1005.94 o 
 -10   4  16      205.21      604.17   1079.24 o 
  -9   4  16     1193.57     1457.65    921.18 o 
  -8   4  16     3616.78     3860.85    821.88 o 
  -7   4  16       75.03       48.84    341.36 o 
  -6   4  16     9037.48     9213.94    865.46 o 
  -5   4  16     1242.28     1647.14    391.95 o 
  -4   4  16    10165.13     7944.65    477.19 o 
  -3   4  16    19723.41    19200.30    687.14 o 
  -2   4  16    16913.90    13013.27    659.02 o 
  -1   4  16    24460.81    27949.51    701.33 o 
   0   4  16     1558.87     2118.88    360.09 o 
   1   4  16    31833.40    29271.14   2540.23 o 
   2   4  16      420.69     2695.34    599.55 o 
   3   4  16    14241.39    13714.16    889.02 o 
   4   4  16     8220.71     8467.26    564.20 o 
   5   4  16     9742.10    11013.04    656.21 o 
   6   4  16     4373.33     4910.75    645.25 o 
   7   4  16      608.79      773.57    809.89 o 
   8   4  16     2168.84     1881.09    715.27 o 
   9   4  16     2274.44     2599.99    791.89 o 
  10   4  16      669.69     -207.50    826.28 o 
  11   4  16      120.52     -265.41    651.76 o 
  12   4  16        6.11      508.62    924.91 o 
  13   4  16       88.66      -35.17   1161.46 o 
  14   4  16       80.49      124.72   1159.95 o 
 -14   5  16       33.76      -68.15   1122.30 o 
 -13   5  16        2.34      856.81   1214.29 o 
 -12   5  16      181.31       52.52   1182.28 o 
 -11   5  16      366.49     -129.42    909.10 o 
 -10   5  16      785.69     1023.46   1075.72 o 
  -9   5  16     1746.19     2385.29   1156.04 o 
  -8   5  16     2669.12     2042.33    610.03 o 
  -7   5  16     3857.26     2704.21    844.09 o 
  -6   5  16     2316.88     1620.42    487.08 o 
  -5   5  16    10742.42     8753.01    705.91 o 
  -4   5  16      117.44      -48.02    288.94 o 
  -3   5  16    11681.84     9513.46    615.58 o 
  -2   5  16      398.26      604.03    311.01 o 
  -1   5  16     3015.65     2404.18    370.75 o 
   0   5  16     5568.10     3580.50    395.94 o 
   1   5  16     1875.06     2778.44    568.82 o 
   2   5  16     1936.04     1020.34    488.57 o 
   3   5  16     9545.65     7984.11    771.08 o 
   4   5  16      146.23      788.78    654.06 o 
   5   5  16    13827.25    13063.37    983.75 o 
   6   5  16     3801.10     2539.75    908.01 o 
   7   5  16     9034.83     7402.01   1509.21 o 
   8   5  16     2902.58     2924.61    848.14 o 
   9   5  16     2042.60     2163.03    863.55 o 
  10   5  16     2990.47     1835.53    782.83 o 
  11   5  16     1222.97     1669.73    790.99 o 
  12   5  16      504.28      842.10    888.26 o 
  13   5  16       52.03       74.16   1070.42 o 
  14   5  16      103.01      -50.80   1133.60 o 
 -14   6  16        5.29     -974.49   1022.20 o 
 -13   6  16        1.67      123.24   1089.67 o 
 -12   6  16       89.27     -135.04   1383.13 o 
 -11   6  16      195.26     -475.67   1367.03 o 
 -10   6  16      640.48     1765.57   1350.59 o 
  -9   6  16     1492.42     2064.01    893.14 o 
  -8   6  16      323.67      303.67    628.77 o 
  -7   6  16     4793.08     4259.11    805.03 o 
  -6   6  16     2348.14     1564.48    538.75 o 
  -5   6  16    20254.93    20279.07   1576.74 o 
  -4   6  16     2957.13     2272.24    457.06 o 
  -3   6  16    47548.51    41297.27   1749.98 o 
  -2   6  16      320.53      659.71    351.60 o 
  -1   6  16    62027.07    66076.06   2029.97 o 
   0   6  16       70.31     1388.86    589.21 o 
   1   6  16    74145.53    77718.19   2199.94 o 
   2   6  16     1001.12     1852.29    569.37 o 
   3   6  16    35131.17    33307.34   1968.65 o 
   4   6  16      752.54     1877.59    672.50 o 
   5   6  16    16680.22    17669.88   1105.93 o 
   6   6  16      254.87      858.00    799.70 o 
   7   6  16     8484.23     8272.07   1275.23 o 
   8   6  16     1703.66     3012.65    787.30 o 
   9   6  16     4857.37     4160.68    870.97 o 
  10   6  16        1.50      811.21    739.35 o 
  11   6  16      174.44      -75.69    659.12 o 
  12   6  16       33.35      435.33   1005.99 o 
  13   6  16      185.05      605.75    986.31 o 
 -13   7  16       18.44     1488.14   1211.62 o 
 -12   7  16     1904.14     3499.90   1301.14 o 
 -11   7  16      138.76     1250.89   1099.15 o 
 -10   7  16     2260.62     2922.92   1122.46 o 
  -9   7  16      933.94     1545.90    587.21 o 
  -8   7  16     8351.81     8602.57   1000.53 o 
  -7   7  16     1345.59     1898.34    629.56 o 
  -6   7  16    11554.09    10702.16   1007.48 o 
  -5   7  16      422.53     -155.77    576.02 o 
  -4   7  16     7776.56     6705.91    842.13 o 
  -3   7  16      209.99      213.73    386.64 o 
  -2   7  16       72.66      150.99    374.73 o 
  -1   7  16     1044.39     1420.38    397.82 o 
   0   7  16      240.21       27.74    406.54 o 
   1   7  16        6.52      -70.25    521.96 o 
   2   7  16      601.97      407.53    501.27 o 
   3   7  16      618.50      397.69    581.37 o 
   4   7  16      645.52     1408.38    631.40 o 
   5   7  16      306.44      860.31    803.66 o 
   6   7  16    10267.99    11738.18    989.91 o 
   7   7  16      332.79      744.52    951.17 o 
   8   7  16     6769.87     5624.24   1146.25 o 
   9   7  16      700.21     1892.92    855.70 o 
  10   7  16     4766.27     4624.96    920.79 o 
  11   7  16      140.74     1664.90    812.37 o 
  12   7  16     2702.13     2047.38   1121.71 o 
  13   7  16       49.33      305.06   1026.34 o 
 -13   8  16       59.76     -344.41   1131.58 o 
 -12   8  16        0.71     -176.62   1073.35 o 
 -11   8  16      257.14     -428.21   1113.25 o 
 -10   8  16      137.65     1321.19   1177.19 o 
  -9   8  16     1473.85     2318.19    841.58 o 
  -8   8  16     1837.61     3942.61    853.00 o 
  -7   8  16     5297.95     4936.24    795.88 o 
  -6   8  16     5236.03     4890.91    793.12 o 
  -5   8  16     7404.23     8753.22   1079.08 o 
  -4   8  16     6879.24     8041.13   1259.73 o 
  -3   8  16    28783.43    27731.05   1237.39 o 
  -2   8  16     7037.76     7010.17    562.02 o 
  -1   8  16    31148.87    30737.74   1574.86 o 
   0   8  16       38.93      320.32    592.01 o 
   1   8  16    31963.93    38193.44   1459.67 o 
   2   8  16     1204.92     3074.49    828.89 o 
   3   8  16    20777.93    19241.49   1524.86 o 
   4   8  16     8274.31     6782.96    893.36 o 
   5   8  16    11222.91    12638.60   1048.46 o 
   6   8  16     7049.30     5440.93    799.85 o 
   7   8  16     8485.40     9879.72   2454.16 o 
   8   8  16     1895.90     2180.24   1085.06 o 
   9   8  16     2394.75     2397.55    870.77 o 
  10   8  16      397.28      832.12    831.19 o 
  11   8  16      996.09      832.92   1010.94 o 
  12   8  16        0.06     -286.00   1205.16 o 
  13   8  16      231.64       43.52    821.33 o 
 -12   9  16        0.79      350.59   1140.40 o 
 -11   9  16      483.04     -330.13   1362.84 o 
 -10   9  16      116.70     -338.21    638.95 o 
  -9   9  16     1387.04     2030.85    768.92 o 
  -8   9  16       27.98      404.69    713.03 o 
  -7   9  16     2743.57     2592.12    931.05 o 
  -6   9  16      606.65      838.04    765.91 o 
  -5   9  16     3141.22     3399.01    858.04 o 
  -4   9  16       90.60      174.32    651.33 o 
  -3   9  16      353.58       -8.79    419.45 o 
  -2   9  16      744.21     1135.67    479.62 o 
  -1   9  16       19.58      547.20    579.00 o 
   0   9  16      607.03      262.71    582.38 o 
   1   9  16     1812.24     1976.43    719.15 o 
   2   9  16      547.13      181.86    646.11 o 
   3   9  16     1323.49     2769.97    786.70 o 
   4   9  16     2583.33     3261.90    709.56 o 
   5   9  16     4000.50     3360.80    819.92 o 
   6   9  16      823.97      758.77    833.33 o 
   7   9  16     2191.03     1910.80   1124.32 o 
   8   9  16      175.07     1123.35   1101.26 o 
   9   9  16     1144.86      887.52    817.70 o 
  10   9  16      156.75      -46.55    874.52 o 
  11   9  16      634.27      912.85   1869.52 o 
  12   9  16       57.86     -164.30    953.68 o 
 -11  10  16       27.68      972.95   1339.91 o 
 -10  10  16      168.66     -332.43    692.46 o 
  -9  10  16       40.07       68.81    922.26 o 
  -8  10  16      467.03      307.59    779.72 o 
  -7  10  16     1070.92      830.44    795.70 o 
  -6  10  16     1163.75      445.70    653.85 o 
  -5  10  16     2963.31     3128.23    832.72 o 
  -4  10  16     5717.64     4847.46    844.76 o 
  -3  10  16     6185.13     5842.41    610.00 o 
  -2  10  16     3233.57     3238.42    626.00 o 
  -1  10  16    15898.51    16512.34   1016.45 o 
   0  10  16      765.72      981.60    575.90 o 
   1  10  16    16779.74    14789.19   1167.49 o 
   2  10  16       90.21      921.86    697.01 o 
   3  10  16    10477.63    10450.01   1094.70 o 
   4  10  16     1064.78     2549.49    844.13 o 
   5  10  16     2766.12     2675.93    858.19 o 
   6  10  16      757.12     1341.66   1111.90 o 
   7  10  16       43.30     -490.94   1546.60 o 
   8  10  16      877.02      120.39    978.95 o 
   9  10  16        0.43      210.15    805.08 o 
  10  10  16       84.70     1591.00   1091.81 o 
  11  10  16       25.79     1069.05   1045.27 o 
 -11  11  16       67.40      259.07   1535.26 o 
 -10  11  16     1374.68     2167.30   1050.83 o 
  -9  11  16       42.71     1693.69    982.91 o 
  -8  11  16     2375.93     2197.93    984.54 o 
  -7  11  16       12.36      163.65    697.63 o 
  -6  11  16     3604.68     3707.15    970.74 o 
  -5  11  16       16.34      472.33    986.22 o 
  -4  11  16     2186.20     3287.73    809.46 o 
  -3  11  16      119.14      280.19    537.74 o 
  -2  11  16      541.73      264.32    636.17 o 
  -1  11  16       46.73      245.53    647.09 o 
   0  11  16      237.13      781.09    794.04 o 
   1  11  16      135.00      -33.52    665.19 o 
   2  11  16       29.25     -354.75    606.62 o 
   3  11  16       57.78     -464.73    722.88 o 
   4  11  16      324.06     1009.33    989.55 o 
   5  11  16      213.68      605.87   1290.27 o 
   6  11  16      803.33      348.16   1026.53 o 
   7  11  16        5.87      741.01   1086.40 o 
   8  11  16     3202.24     3177.65   1243.25 o 
   9  11  16      247.90      434.37   1125.11 o 
  10  11  16     3382.10     3205.86   1168.26 o 
  11  11  16      287.03       31.70   1075.32 o 
 -10  12  16      156.73     -532.73    838.14 o 
  -9  12  16     1128.05     1139.90   1099.35 o 
  -8  12  16      796.71      -54.24    819.36 o 
  -7  12  16     4688.05     4065.59   1033.30 o 
  -6  12  16      832.99     1403.20    761.25 o 
  -5  12  16     9530.50     8740.87   1486.27 o 
  -4  12  16      554.70     2021.81    769.68 o 
  -3  12  16    13629.45    14760.37   1491.47 o 
  -2  12  16      369.47     2239.74    752.55 o 
  -1  12  16    16545.18    17207.54   1198.44 o 
   0  12  16       96.51     1089.72    716.22 o 
   1  12  16    21323.99    23196.13   1773.94 o 
   2  12  16      924.86     1837.29    877.69 o 
   3  12  16    14470.47    14684.75   1618.18 o 
   4  12  16     2626.13     2425.13   1069.82 o 
   5  12  16     9443.06     9603.97   1550.41 o 
   6  12  16     2458.74     4167.07   1555.90 o 
   7  12  16     5079.34     3701.52   1353.20 o 
   8  12  16      589.38      384.65   1432.29 o 
   9  12  16     1926.53     1185.52   1261.29 o 
  10  12  16       61.81      515.57   1325.71 o 
  -9  13  16      381.12       18.49   1060.99 o 
  -8  13  16      383.97     1379.30   1251.68 o 
  -7  13  16     1161.24     1124.91   1328.16 o 
  -6  13  16      747.23     1373.95   1188.47 o 
  -5  13  16     1347.04     1011.98    782.46 o 
  -4  13  16     2170.07     1904.09    776.44 o 
  -3  13  16     1301.96      -36.50    819.19 o 
  -2  13  16     1847.37     1334.32    797.31 o 
  -1  13  16      605.39      138.48    732.24 o 
   0  13  16      606.32      728.54    681.95 o 
   1  13  16      303.10      823.07   1201.66 o 
   2  13  16      291.48     1080.33    999.16 o 
   3  13  16     1176.26     1963.59   1209.68 o 
   4  13  16       15.64      258.91   1071.49 o 
   5  13  16     3486.51     3082.35   1486.05 o 
   6  13  16        8.11      120.98   1178.10 o 
   7  13  16     2576.21     2133.38   1501.50 o 
   8  13  16      109.79      862.60   1183.71 o 
   9  13  16      395.61     -686.62   1937.50 o 
  -7  14  16      164.06       41.12   1215.69 o 
  -6  14  16      512.26     -428.77    808.97 o 
  -5  14  16       20.58      578.78    926.67 o 
  -4  14  16     1548.10     2328.47   1114.43 o 
  -3  14  16      423.76      242.61    841.80 o 
  -2  14  16     1205.68     1326.60    880.15 o 
  -1  14  16     1121.40      313.93    684.89 o 
   0  14  16      239.46       64.84    961.49 o 
   1  14  16      940.69     1876.20   1059.20 o 
   2  14  16        1.17      545.94   1159.03 o 
   3  14  16      979.35      -87.17   1125.11 o 
   4  14  16      156.96      982.28   1425.95 o 
   5  14  16        6.46      -53.65   1187.98 o 
   6  14  16      647.89     1178.09   1199.24 o 
   7  14  16      443.76     1301.88   1326.64 o 
  -5  15  16        0.88     1539.20   1896.25 o 
  -4  15  16       25.25     -258.47   1023.17 o 
  -3  15  16       11.94     -377.61    983.24 o 
  -2  15  16        5.61      208.45    923.67 o 
  -1  15  16       56.12     -332.76    877.02 o 
   0  15  16       11.84     -530.78    947.49 o 
   1  15  16       44.01      698.62   1223.52 o 
   2  15  16       16.66      854.67   1219.87 o 
   3  15  16        0.29     1059.61   1301.61 o 
   4  15  16      127.84     -763.00   1160.37 o 
   5  15  16       78.65      339.09   1252.54 o 
  -2  16  16       19.79     1460.90   1366.45 o 
  -1  16  16     7817.12     8118.25   1570.47 o 
   0  16  16      775.07     2177.91   1256.47 o 
   1  16  16    12923.29    15476.49   2099.61 o 
   2  16  16     1780.55     4254.78   1463.81 o 
 -13   0  17       12.87     1053.73   1611.18 o 
 -11   0  17      479.11      836.18   1380.04 o 
  -9   0  17     3768.65     3276.75   1400.44 o 
  -7   0  17    17121.52    15466.00   1903.51 o 
  -5   0  17    21710.95    12711.72   1196.73 o 
  -3   0  17    59064.97    47266.19   3634.62 o 
  -1   0  17    10545.16     7192.61    831.61 o 
   1   0  17     1685.44     2471.63    532.22 o 
   3   0  17     8744.71    15414.14   1750.55 o 
   5   0  17     1348.05     3533.38    665.98 o 
   7   0  17      221.36      959.76    785.20 o 
   9   0  17      127.64     -543.02    857.22 o 
  11   0  17       79.69     -270.39   1028.56 o 
  13   0  17        3.26      598.25   1210.09 o 
 -14   1  17       12.12     -281.76   1397.04 o 
 -13   1  17      541.43      972.85   1448.32 o 
 -12   1  17        4.54      276.04   1033.22 o 
 -11   1  17     1903.19     3296.77   1112.73 o 
 -10   1  17      563.42     1140.59   1040.47 o 
  -9   1  17     2492.27     2709.20   1172.19 o 
  -8   1  17     1792.21     2535.74   1076.79 o 
  -7   1  17    10122.17     7225.38   1636.28 o 
  -6   1  17     5946.67     4863.25    821.48 o 
  -5   1  17     6037.37     5471.70    553.64 o 
  -4   1  17     8839.49    11153.55   1082.49 o 
  -3   1  17     3069.47     4335.87    373.40 o 
  -2   1  17     1562.24     2430.88    430.27 o 
  -1   1  17       41.23      193.10    295.90 o 
   0   1  17        1.09      184.53    268.53 o 
   1   1  17      492.61     1091.21    309.33 o 
   2   1  17     2714.67     3198.33    538.70 o 
   3   1  17    10775.51     9619.30    821.51 o 
   4   1  17     7361.87    10129.91    695.91 o 
   5   1  17     8169.86     7003.92    665.36 o 
   6   1  17    18025.77    16829.04    962.60 o 
   7   1  17     7427.31     7963.52   1169.64 o 
   8   1  17    12480.38    13348.94    860.03 o 
   9   1  17     4356.91     4194.36    731.35 o 
  10   1  17     1223.98     2095.63    737.66 o 
  11   1  17     1075.52      755.32    574.78 o 
  12   1  17      388.54      264.47    813.13 o 
  13   1  17      335.64      604.93    715.52 o 
  14   1  17        1.77      299.12   1230.48 o 
 -14   2  17       85.80     2062.35   1517.29 o 
 -13   2  17       49.20      550.92   1053.31 o 
 -12   2  17      181.38     -393.54    945.20 o 
 -11   2  17        1.00     -178.71   1030.13 o 
 -10   2  17       96.67     -494.83   1131.42 o 
  -9   2  17      919.35     1614.05    872.48 o 
  -8   2  17     1088.92     1317.21    902.32 o 
  -7   2  17     1177.42      911.29    292.82 o 
  -6   2  17     6239.46     4437.76    480.87 o 
  -5   2  17     1476.64     1595.17    328.99 o 
  -4   2  17    48839.04    43869.15   2016.22 o 
  -3   2  17       26.07     1971.44    622.23 o 
  -2   2  17   109794.01   124167.01   2367.94 o 
  -1   2  17     5635.35    11501.25   1797.61 o 
   0   2  17   223436.86   221693.89  11869.72 o 
   1   2  17     3540.39    11997.08   1121.35 o 
   2   2  17   162569.97   156038.47   4034.38 o 
   3   2  17      240.55     2253.45    846.81 o 
   4   2  17    65753.05    48312.41   1038.55 o 
   5   2  17      317.16      984.70    575.49 o 
   6   2  17    26650.76    19657.74   1010.42 o 
   7   2  17      953.59     1446.36    571.29 o 
   8   2  17     8326.72     7620.04    757.96 o 
   9   2  17        4.89      159.43    582.77 o 
  10   2  17     2292.15     2012.70    907.41 o 
  11   2  17       73.02     -484.41    671.81 o 
  12   2  17      182.56       -0.67    759.58 o 
  13   2  17       24.76      215.09    710.93 o 
  14   2  17      136.96     1152.31   1260.95 o 
 -14   3  17       14.10     2190.72   1322.98 o 
 -13   3  17     1197.97     1654.21   1173.20 o 
 -12   3  17        2.53     1197.72   1089.65 o 
 -11   3  17     2728.84     3013.23   1132.00 o 
 -10   3  17      608.96     1019.07   1247.48 o 
  -9   3  17     4716.03     5811.91   1129.63 o 
  -8   3  17       20.63     1571.46   1104.50 o 
  -7   3  17    10158.21     8104.47   1214.75 o 
  -6   3  17     2370.21     1720.13    314.51 o 
  -5   3  17    16297.28    13159.94   1010.75 o 
  -4   3  17    10304.71     9141.42    697.56 o 
  -3   3  17      457.42     1594.46    311.80 o 
  -2   3  17     4170.11     4343.55    367.68 o 
  -1   3  17     7287.08     8190.72    435.44 o 
   0   3  17      165.25      489.17    279.46 o 
   1   3  17    11829.05    12701.97    525.95 o 
   2   3  17    11960.96     7623.02    757.07 o 
   3   3  17     4876.71     5059.33    756.38 o 
   4   3  17     3617.43     2760.96    424.33 o 
   5   3  17    12114.38    14220.88    830.21 o 
   6   3  17     1941.98     1905.21    617.72 o 
   7   3  17     7955.67     7046.00    651.35 o 
   8   3  17     1818.82     2946.68    810.99 o 
   9   3  17     4247.55     4957.54    907.78 o 
  10   3  17       54.84       58.92    654.45 o 
  11   3  17     1610.96     1825.18    755.48 o 
  12   3  17       90.69     1301.43    903.47 o 
  13   3  17      970.67     1365.21    866.91 o 
  14   3  17       30.74      285.53   1036.08 o 
 -14   4  17       48.01      637.26   1141.62 o 
 -13   4  17       15.82    -1166.27   1145.34 o 
 -12   4  17      189.69    -1192.22    989.19 o 
 -11   4  17       44.77     1444.91   1381.62 o 
 -10   4  17     1067.91      656.57   1264.93 o 
  -9   4  17     3232.42     3864.98   1042.55 o 
  -8   4  17      139.96      936.18    500.22 o 
  -7   4  17     4735.30     3358.79    581.66 o 
  -6   4  17      691.32      456.58    336.77 o 
  -5   4  17    20007.22    16521.96    774.54 o 
  -4   4  17     2288.53     1979.96    349.46 o 
  -3   4  17    19288.49    20957.95    638.28 o 
  -2   4  17    31037.07    33489.38    820.18 o 
  -1   4  17    13412.42    11394.68    505.41 o 
   0   4  17    20157.13    19725.61    611.55 o 
   1   4  17     2119.86     3932.59    573.21 o 
   2   4  17    30498.51    36429.93   1758.22 o 
   3   4  17     3858.95     7334.60    897.16 o 
   4   4  17    10079.98     6285.95    720.32 o 
   5   4  17     5886.74     6029.39    732.99 o 
   6   4  17     4157.44     4766.89   1631.58 o 
   7   4  17      637.62     1525.72    956.64 o 
   8   4  17     2541.86     3690.47    843.37 o 
   9   4  17      230.88      392.65    691.22 o 
  10   4  17       81.24      139.02    674.61 o 
  11   4  17      132.44      362.20    972.19 o 
  12   4  17       13.48      664.97    811.66 o 
  13   4  17       22.77      303.04    955.97 o 
  14   4  17       30.00     1311.76    968.57 o 
 -14   5  17        0.76      368.07   1471.34 o 
 -13   5  17      165.46      143.61   1381.20 o 
 -12   5  17        4.22     -373.45   1013.56 o 
 -11   5  17      364.63      168.47   1114.91 o 
 -10   5  17      147.89     1035.21    969.71 o 
  -9   5  17      979.03      698.36   1044.51 o 
  -8   5  17     2749.60     1983.01    630.44 o 
  -7   5  17     2327.76     1732.70    833.43 o 
  -6   5  17     2757.27     2400.90   1095.75 o 
  -5   5  17     1472.68     1204.28    410.71 o 
  -4   5  17     9427.86     9510.02    544.71 o 
  -3   5  17       15.44     -259.90    275.96 o 
  -2   5  17     5057.68     5665.05    465.31 o 
  -1   5  17     4402.23     4074.29    426.12 o 
   0   5  17      346.48       99.14    330.49 o 
   1   5  17      165.61      527.65    470.95 o 
   2   5  17    13194.85    11370.59    887.78 o 
   3   5  17       97.77      384.86    545.57 o 
   4   5  17    16106.67    13308.33    954.10 o 
   5   5  17       68.72     1433.10    761.57 o 
   6   5  17    13826.45    13215.30   1391.16 o 
   7   5  17     1186.92     1405.93   1130.33 o 
   8   5  17     3224.37     3357.23    942.91 o 
   9   5  17     4146.19     3934.23    845.20 o 
  10   5  17      840.30     1176.85    725.19 o 
  11   5  17      665.53     1487.49    853.24 o 
  12   5  17      557.90      905.53    778.76 o 
  13   5  17      375.08     -106.97    869.93 o 
  14   5  17      112.78     -169.96   1828.73 o 
 -13   6  17       27.61      609.16   1308.81 o 
 -12   6  17       27.09      565.54   1208.51 o 
 -11   6  17      330.02     1112.48   1088.28 o 
 -10   6  17      771.81     1480.67   1237.82 o 
  -9   6  17      362.76     1422.51    638.48 o 
  -8   6  17     1705.62     1320.76    630.17 o 
  -7   6  17      669.29      552.63    603.63 o 
  -6   6  17     5049.15     4223.23    723.81 o 
  -5   6  17     3099.77     3100.28    586.78 o 
  -4   6  17    26932.14    26349.68   2382.13 o 
  -3   6  17     3964.89     4282.18    436.83 o 
  -2   6  17    47358.36    47344.56    963.72 o 
  -1   6  17     2168.13     2320.81    541.40 o 
   0   6  17    73096.08    65761.48   2209.64 o 
   1   6  17     1103.19      761.22    599.59 o 
   2   6  17    48565.79    48322.29   3808.72 o 
   3   6  17      377.42     2190.54    719.23 o 
   4   6  17    23352.50    22014.23   1231.50 o 
   5   6  17      277.03      887.52    636.67 o 
   6   6  17    11287.40    10295.34   1010.10 o 
   7   6  17       13.23     1781.74    963.72 o 
   8   6  17     4965.91     6029.09   1377.36 o 
   9   6  17       91.95      907.21    918.15 o 
  10   6  17     1139.39      652.06    932.60 o 
  11   6  17       11.13      545.56    690.81 o 
  12   6  17      105.36      214.36   1188.42 o 
  13   6  17        7.83      623.87    817.40 o 
 -13   7  17     1048.84     1311.75   1374.96 o 
 -12   7  17        1.63     2226.11   1392.58 o 
 -11   7  17     2145.10     3428.42   1504.38 o 
 -10   7  17      511.96     1919.84   1461.62 o 
  -9   7  17     4449.15     4377.57    871.44 o 
  -8   7  17     1763.91     3348.78    756.60 o 
  -7   7  17    13552.60    11083.05    965.33 o 
  -6   7  17      131.71      687.86    698.38 o 
  -5   7  17     8130.26     7742.52   1144.31 o 
  -4   7  17      839.68     1001.42    464.62 o 
  -3   7  17     3085.70     3073.99    442.54 o 
  -2   7  17      167.72       78.50    407.93 o 
  -1   7  17      249.55      484.24    406.78 o 
   0   7  17      422.64      -77.58    385.44 o 
   1   7  17      139.74      777.44    577.50 o 
   2   7  17       50.73     -469.07    527.54 o 
   3   7  17      975.56     1577.98    641.85 o 
   4   7  17       27.36       -2.21    687.56 o 
   5   7  17     5299.47     6590.80    874.75 o 
   6   7  17      198.75     1214.76    759.30 o 
   7   7  17     2200.64     2192.47   1046.49 o 
   8   7  17       95.37     1152.97   1060.34 o 
   9   7  17     5724.28     5808.94   1011.90 o 
  10   7  17      114.81     1204.37    924.31 o 
  11   7  17     3866.87     4029.56    932.99 o 
  12   7  17       51.06     1548.02   1251.31 o 
  13   7  17     1319.90     1882.81   1057.13 o 
 -13   8  17        9.06     1415.81   1420.84 o 
 -12   8  17      166.01      320.00   1345.06 o 
 -11   8  17       63.61    -1168.74   1160.88 o 
 -10   8  17      778.06      -42.31    995.36 o 
  -9   8  17      537.09     1108.89    739.69 o 
  -8   8  17     1558.49     1116.02    787.64 o 
  -7   8  17     4221.73     3603.99    818.35 o 
  -6   8  17     5567.18     6272.18    876.72 o 
  -5   8  17     7356.67     7755.40    856.08 o 
  -4   8  17     7624.43     6436.83    720.28 o 
  -3   8  17     7711.77     7008.29    575.14 o 
  -2   8  17    21818.68    20991.85    778.67 o 
  -1   8  17     4104.99     3546.56    484.96 o 
   0   8  17    39294.95    44603.31   1566.84 o 
   1   8  17      302.21     1297.00    620.79 o 
   2   8  17    27534.44    27154.65   1335.15 o 
   3   8  17     1312.34     2942.88    801.41 o 
   4   8  17    15139.96    15489.68   1116.38 o 
   5   8  17     3940.92     4142.57    828.07 o 
   6   8  17     8065.31     6935.43    914.65 o 
   7   8  17     4283.63     4179.01   1210.09 o 
   8   8  17     3845.19     2309.63   1359.65 o 
   9   8  17     1622.98     1880.83    787.11 o 
  10   8  17     2001.62     1791.13    880.68 o 
  11   8  17       46.71     -341.63    877.36 o 
  12   8  17      476.99     1065.56    988.05 o 
 -12   9  17       81.25     -146.37   1273.29 o 
 -11   9  17       57.04     -445.08   1151.39 o 
 -10   9  17      379.82       41.57    677.03 o 
  -9   9  17       20.54      737.74   2083.90 o 
  -8   9  17     1677.78     1362.62    754.68 o 
  -7   9  17       67.94      426.52    858.61 o 
  -6   9  17     1302.36     1912.23    795.64 o 
  -5   9  17     1088.03      975.82    681.64 o 
  -4   9  17     1833.57     1710.80    591.42 o 
  -3   9  17       81.45      432.16    430.45 o 
  -2   9  17      189.98      575.27    547.33 o 
  -1   9  17      651.70      708.31    588.41 o 
   0   9  17      154.68     -326.15    629.41 o 
   1   9  17      937.67     1020.64    670.64 o 
   2   9  17     1416.54     1177.13    767.49 o 
   3   9  17     1991.95     2436.29    822.17 o 
   4   9  17     3077.30     2945.37    827.55 o 
   5   9  17        8.31      778.62    725.97 o 
   6   9  17     4092.37     2810.87    742.83 o 
   7   9  17      280.39     1039.12   1001.23 o 
   8   9  17     2748.94     2493.82   1185.84 o 
   9   9  17      460.91     -566.07    759.09 o 
  10   9  17     1790.73     1283.57    875.08 o 
  11   9  17       73.71     -424.51   1208.51 o 
  12   9  17      589.65     1952.10   1338.74 o 
 -11  10  17      142.92      767.11   1283.68 o 
 -10  10  17       44.48      -46.27    892.28 o 
  -9  10  17      730.18      625.22    912.59 o 
  -8  10  17      262.62      648.82    887.00 o 
  -7  10  17     1283.23     1878.05    805.67 o 
  -6  10  17     2162.49     2177.07    789.74 o 
  -5  10  17     3027.35     2912.54    871.32 o 
  -4  10  17     4623.43     2942.12    635.69 o 
  -3  10  17     5270.36     5361.10    748.06 o 
  -2  10  17    13376.05    13687.99    871.99 o 
  -1  10  17     4701.19     2727.17    661.87 o 
   0  10  17    10302.56    13409.04   1046.69 o 
   1  10  17      367.51      810.83    754.38 o 
   2  10  17    11861.12    11619.96   1107.53 o 
   3  10  17     1173.63     1932.94    949.13 o 
   4  10  17     5927.95     4280.51    961.43 o 
   5  10  17       89.06      763.17    704.69 o 
   6  10  17     1701.97     1138.92   1125.67 o 
   7  10  17      367.66      426.62    997.46 o 
   8  10  17      342.18     2335.84   1128.02 o 
   9  10  17      370.27     1671.58   1215.23 o 
  10  10  17       16.60      -39.93    928.05 o 
  11  10  17        3.48      736.54    977.69 o 
 -11  11  17     1398.38     2363.44   1272.82 o 
 -10  11  17       24.92      689.18   1071.45 o 
  -9  11  17     2421.25     2321.30   1069.01 o 
  -8  11  17       24.71      918.67    817.01 o 
  -7  11  17     3689.53     3332.44    972.61 o 
  -6  11  17        6.37      415.81    777.09 o 
  -5  11  17     3077.40     2304.91    842.55 o 
  -4  11  17      494.45      880.05    708.30 o 
  -3  11  17      802.02      273.64    682.36 o 
  -2  11  17      123.52     -475.22    621.96 o 
  -1  11  17        3.09     -608.11    635.45 o 
   0  11  17       15.63     -180.79    611.91 o 
   1  11  17        7.65     -384.45    944.67 o 
   2  11  17       40.25     -593.55    737.19 o 
   3  11  17        5.51     -412.34    688.89 o 
   4  11  17       61.14      980.53    783.46 o 
   5  11  17      440.43      707.54   1328.71 o 
   6  11  17      149.38      338.96   1041.94 o 
   7  11  17     1700.39     1638.78   1118.69 o 
   8  11  17      207.71     1264.38   1255.03 o 
   9  11  17     3137.10     3755.40   1383.51 o 
  10  11  17      543.83     1324.49   1187.65 o 
 -10  12  17      324.98     -830.26   1080.12 o 
  -9  12  17      550.11      918.32    874.13 o 
  -8  12  17     2179.86      969.33    850.36 o 
  -7  12  17      646.20     1829.79    950.76 o 
  -6  12  17     5694.33     3888.51   1178.33 o 
  -5  12  17     1009.58     2721.19    997.02 o 
  -4  12  17    10742.80    10383.61   1129.21 o 
  -3  12  17      978.02     1688.85    829.72 o 
  -2  12  17    14000.37    14222.54   1083.75 o 
  -1  12  17      801.77     1527.52    731.41 o 
   0  12  17    16821.33    19446.11   1856.58 o 
   1  12  17       94.92      580.90    798.79 o 
   2  12  17    13885.17    13999.27   1239.28 o 
   3  12  17      840.18     1485.44   1025.85 o 
   4  12  17    12094.91     9988.32   1452.58 o 
   5  12  17     3339.63     3287.57   1327.73 o 
   6  12  17     6646.39     9321.67   1775.14 o 
   7  12  17      983.06     2725.64   1358.15 o 
   8  12  17     3985.24     4567.42   1474.52 o 
   9  12  17      265.55      773.49   1502.21 o 
  10  12  17     1473.36     2434.97   1248.66 o 
  -8  13  17      564.66      872.66   1026.81 o 
  -7  13  17      408.31      -72.71   1094.69 o 
  -6  13  17     1257.68     1527.60   1422.70 o 
  -5  13  17     1341.48     1526.63    723.80 o 
  -4  13  17     1121.31      197.17    753.50 o 
  -3  13  17     1490.27     1522.18    818.61 o 
  -2  13  17      307.75      514.79    755.47 o 
  -1  13  17     1358.63     1537.74    823.43 o 
   0  13  17       84.16     -504.31    646.14 o 
   1  13  17      128.09      592.69    797.29 o 
   2  13  17      562.52      791.91   1244.08 o 
   3  13  17      230.63      831.55   1170.22 o 
   4  13  17     3381.16     2092.68   1143.31 o 
   5  13  17       27.55      264.98   1409.55 o 
   6  13  17     2811.80     2360.96   1553.32 o 
   7  13  17        1.83       70.98   1245.61 o 
   8  13  17     1447.38      725.67   1302.54 o 
  -7  14  17      989.02      739.92   1201.48 o 
  -6  14  17       27.68     -471.75    950.37 o 
  -5  14  17     1517.12     1345.97    838.23 o 
  -4  14  17       60.61      -89.73    812.27 o 
  -3  14  17     2021.51     1342.29   1111.15 o 
  -2  14  17     1061.60      405.67    886.27 o 
  -1  14  17     1144.73      283.26    671.11 o 
   0  14  17     1635.83     1218.34   1012.62 o 
   1  14  17      297.39      517.87    996.94 o 
   2  14  17     1192.37     1391.78   1363.55 o 
   3  14  17       34.38      277.62   1234.05 o 
   4  14  17      505.81      822.28   1429.08 o 
   5  14  17       15.99     -592.82   1176.90 o 
   6  14  17       91.29      270.15   1292.82 o 
   7  14  17      532.05      -76.39   1130.08 o 
  -5  15  17       90.30       73.28    834.42 o 
  -4  15  17       60.54     -328.86    907.46 o 
  -3  15  17       68.20      117.01    850.19 o 
  -2  15  17       23.63     -120.74    874.51 o 
  -1  15  17       82.67     -580.35   1303.85 o 
   0  15  17       36.49     -228.07   1050.05 o 
   1  15  17      177.52      882.76   1230.48 o 
   2  15  17        2.83      579.37   1210.84 o 
   3  15  17       25.57     -713.92   1246.44 o 
   4  15  17        4.29     -779.74   1205.41 o 
   5  15  17       99.20     1668.26   1601.78 o 
  -2  16  17     5757.13     5705.23   1365.78 o 
  -1  16  17      245.99      581.22   1302.03 o 
   0  16  17     8452.27     8997.08   1468.93 o 
   1  16  17      993.58     7005.61   1807.01 o 
   2  16  17    11532.16    13501.31   2957.23 o 
 -14   0  18       50.21      598.25   1985.09 o 
 -12   0  18      265.00     -537.06   1801.53 o 
 -10   0  18       54.97     -258.33   1210.09 o 
  -8   0  18     3870.56     3310.74   1305.26 o 
  -6   0  18     8285.52     9939.67   1325.66 o 
  -4   0  18    22880.68    22633.55    905.02 o 
  -2   0  18    98045.02    91494.12   4125.28 o 
   0   0  18    12027.05     7848.15    620.82 o 
   2   0  18    13687.95    29609.47   4146.93 o 
   4   0  18       13.46     5751.31   1590.79 o 
   6   0  18      133.92     1140.88    646.21 o 
   8   0  18       30.00       98.89   1053.73 o 
  10   0  18       52.79     -384.30    806.52 o 
  14   0  18       21.54      149.56   1699.56 o 
 -14   1  18      281.16      912.77   1276.00 o 
 -13   1  18       20.61       14.32   1395.71 o 
 -12   1  18      769.21      671.11   1039.73 o 
 -11   1  18      153.94      578.10    973.43 o 
 -10   1  18     1731.99     2128.63    979.76 o 
  -9   1  18      211.54      446.63    833.52 o 
  -8   1  18     4317.32     4767.15    943.04 o 
  -7   1  18      714.96     1010.25    760.15 o 
  -6   1  18     7002.15     5126.92    821.98 o 
  -5   1  18    20046.59    18205.13    681.53 o 
  -4   1  18      633.08      986.62    311.77 o 
  -3   1  18    30393.34    28762.30   2114.00 o 
  -2   1  18     1109.94      791.58    338.17 o 
  -1   1  18     5809.30     6198.44    436.46 o 
   0   1  18       28.08      -21.17    291.78 o 
   1   1  18    13684.61    12409.29    510.10 o 
   2   1  18      451.92     1118.39    499.03 o 
   3   1  18    30656.14    27276.51   1942.53 o 
   4   1  18     4438.93     4843.96   1003.27 o 
   5   1  18    26226.71    26672.44   1049.11 o 
   6   1  18     4335.76     4645.76    590.27 o 
   7   1  18     7335.36     6511.98    675.76 o 
   8   1  18     2456.03     2884.91    602.58 o 
   9   1  18      838.06      451.06    665.18 o 
  10   1  18     2592.04     2953.81    690.57 o 
  11   1  18      112.98      673.69    748.27 o 
  12   1  18      513.88      917.40    832.24 o 
  13   1  18       60.73      376.28   1195.92 o 
  14   1  18      285.08      778.06    973.35 o 
 -14   2  18       23.75      972.55   1462.29 o 
 -13   2  18       98.29     1193.58   1195.91 o 
 -12   2  18       14.56      305.41   1121.34 o 
 -11   2  18       92.34     -345.93    963.90 o 
 -10   2  18        2.82     -335.36    928.96 o 
  -9   2  18       26.40      375.56   1062.50 o 
  -8   2  18      159.44     1409.46    886.94 o 
  -7   2  18     1130.28      906.80    438.22 o 
  -6   2  18       75.05      371.83    361.48 o 
  -5   2  18    11484.47     9649.85    872.01 o 
  -4   2  18      295.24     1329.22    516.87 o 
  -3   2  18    70851.06    69328.80   3122.86 o 
  -2   2  18       20.51     2284.55   1085.78 o 
  -1   2  18   123691.33   133278.50   5958.77 o 
   0   2  18     3300.66     9521.28   1899.73 o 
   1   2  18   155592.28   156715.16   5630.57 o 
   2   2  18     1296.45     3926.62    808.92 o 
   3   2  18   112889.73    85281.21   9544.30 o 
   4   2  18       51.37     1361.94    627.33 o 
   5   2  18    17770.72    13602.86    809.31 o 
   6   2  18       25.93      561.91    635.57 o 
   7   2  18     8515.71     7618.85    768.34 o 
   8   2  18        1.91      527.66    538.16 o 
   9   2  18     7639.55     7104.01    938.95 o 
  10   2  18        0.55     -408.87    807.34 o 
  11   2  18      412.93      829.19    720.77 o 
  12   2  18        0.09      134.17    779.89 o 
  13   2  18      268.02     1301.53    961.01 o 
  14   2  18       15.84      918.81    876.75 o 
 -14   3  18      520.58     1896.71   1337.75 o 
 -13   3  18        2.91      563.00   1197.03 o 
 -12   3  18     1499.62     2868.61   1167.15 o 
 -11   3  18       41.18      303.83    966.72 o 
 -10   3  18     1289.97     2320.36    999.73 o 
  -9   3  18     1314.82     3702.33   1138.04 o 
  -8   3  18     7429.18     3766.80   1523.87 o 
  -7   3  18     1131.08     1276.19    314.68 o 
  -6   3  18    12799.78     9970.42   1531.22 o 
  -5   3  18     1704.14     2529.10    372.59 o 
  -4   3  18    15466.27    14347.36    912.08 o 
  -3   3  18      925.68      808.80    295.85 o 
  -2   3  18     1180.16     1115.87    330.15 o 
  -1   3  18     1731.64     1425.80    308.32 o 
   0   3  18     1469.00     1173.75    318.60 o 
   1   3  18     1337.96     1268.06    305.88 o 
   2   3  18      119.25      209.76    512.41 o 
   3   3  18      642.08      575.85    591.19 o 
   4   3  18     4868.41     5515.31    696.68 o 
   5   3  18     1449.85     1952.54    464.93 o 
   6   3  18     2983.28     3575.93    797.99 o 
   7   3  18     5184.47     3389.81   1272.41 o 
   8   3  18     4183.64     4935.94    937.77 o 
   9   3  18     3138.64     4532.07    943.22 o 
  10   3  18     2743.10     2837.26    902.40 o 
  11   3  18      690.30     3030.08   1150.95 o 
  12   3  18     1137.56     2653.29    835.24 o 
  13   3  18       27.73      786.75    848.17 o 
  14   3  18      660.78     1918.71   1492.21 o 
 -14   4  18        0.52      630.93   1326.65 o 
 -13   4  18       46.09      -35.11   1398.02 o 
 -12   4  18       60.85     -485.54    998.86 o 
 -11   4  18      333.38     1028.46   2090.46 o 
 -10   4  18      617.84      270.66    914.61 o 
  -9   4  18      147.11    -1331.38    887.58 o 
  -8   4  18    11378.97     8390.33   1778.31 o 
  -7   4  18      712.46      217.72    370.63 o 
  -6   4  18    11022.31     8935.92    810.73 o 
  -5   4  18     1031.72     1264.18    367.39 o 
  -4   4  18    21973.16    18246.14    519.74 o 
  -3   4  18    14955.74    13658.11    507.23 o 
  -2   4  18    33026.35    26664.07    999.74 o 
  -1   4  18    18738.48    24578.87    644.44 o 
   0   4  18      779.44      779.50    317.16 o 
   1   4  18    28817.78    33632.66   1261.58 o 
   2   4  18     5180.57     7696.33    730.23 o 
   3   4  18     6238.20     8040.04    802.24 o 
   4   4  18     1678.53     3938.15   1051.61 o 
   5   4  18     4695.31     4272.45    808.06 o 
   6   4  18     1004.13      858.70    841.10 o 
   7   4  18     1998.57     2016.00    919.59 o 
   8   4  18      412.95     2456.27    906.30 o 
   9   4  18      139.91      258.72    615.09 o 
  10   4  18      365.80     -243.60    648.58 o 
  11   4  18      114.60      102.26    708.47 o 
  12   4  18      130.41    10437.13   8262.20 o 
  13   4  18       84.67      129.00    979.52 o 
  14   4  18       52.11     1160.96   1115.90 o 
 -14   5  18       30.11     -917.02   1230.48 o 
 -13   5  18        2.32      -91.44   1257.04 o 
 -12   5  18      348.30     -154.60   1118.57 o 
 -11   5  18        0.61      312.89   1157.49 o 
 -10   5  18     1219.35     1145.71   1251.05 o 
  -9   5  18     1972.93     1619.98   1067.61 o 
  -8   5  18     1435.01     1332.35    535.43 o 
  -7   5  18     3166.62     3722.78   1220.02 o 
  -6   5  18     1577.67     1714.76    920.40 o 
  -5   5  18     4500.39     4132.06    533.20 o 
  -4   5  18      177.83      483.15    288.83 o 
  -3   5  18     2145.88     3038.85    355.62 o 
  -2   5  18     3827.20     3310.76    430.51 o 
  -1   5  18        8.42      404.59    385.52 o 
   0   5  18      828.68      670.39    344.68 o 
   1   5  18     2457.60     2040.96    616.47 o 
   2   5  18       97.35      604.55    523.90 o 
   3   5  18     4196.13     5473.90    781.85 o 
   4   5  18        7.88      694.57    619.64 o 
   5   5  18    17144.86    14320.73   1050.95 o 
   6   5  18     2264.29     1867.73    917.80 o 
   7   5  18     8081.05     6509.69   1112.58 o 
   8   5  18     3541.44     2277.52    797.92 o 
   9   5  18     2526.72     2941.60    814.01 o 
  10   5  18      919.57      514.39    786.44 o 
  11   5  18     1811.60     2591.84    834.74 o 
  12   5  18      529.11      744.39    837.58 o 
  13   5  18      285.68      464.66   1088.72 o 
  14   5  18       39.21      649.78   1842.32 o 
 -13   6  18       17.94      275.22   1191.69 o 
 -12   6  18      247.00      779.22   1145.04 o 
 -11   6  18      332.56      373.49   1028.09 o 
 -10   6  18      557.91     1706.18   1284.87 o 
  -9   6  18      154.76      -49.30    869.68 o 
  -8   6  18      646.05      264.93    598.75 o 
  -7   6  18     6089.72     4725.79    957.97 o 
  -6   6  18      458.70     1149.82    629.60 o 
  -5   6  18     6212.89     7801.12   1177.53 o 
  -4   6  18     3710.90     3898.49    451.03 o 
  -3   6  18    22098.39    26020.73   1077.27 o 
  -2   6  18     5763.39     4821.93    480.04 o 
  -1   6  18    47942.54    46769.10   1013.34 o 
   0   6  18     1454.19     1113.04    434.59 o 
   1   6  18    57219.60    57104.28   2044.39 o 
   2   6  18     2627.45     3770.83    794.07 o 
   3   6  18    43755.81    38379.20   3804.87 o 
   4   6  18      778.38     1620.32    647.54 o 
   5   6  18    16600.20    14033.99   1556.92 o 
   6   6  18       99.99     1623.59    692.53 o 
   7   6  18    13025.72    11712.52   1384.14 o 
   8   6  18       27.73     -192.39    962.54 o 
   9   6  18     1577.97      822.16    733.01 o 
  10   6  18       30.02       75.00    736.09 o 
  11   6  18      298.94      395.76    766.79 o 
  12   6  18       66.23        6.44    837.56 o 
  13   6  18       45.82      345.46   1101.31 o 
 -13   7  18        8.99      525.98   1128.47 o 
 -12   7  18     1775.84     2205.03   2855.26 o 
 -11   7  18        4.22     1786.81   1239.81 o 
 -10   7  18     3958.85     5749.51   1433.18 o 
  -9   7  18      200.05     1608.21    680.69 o 
  -8   7  18     6062.18     5457.06   1684.54 o 
  -7   7  18       91.25      395.20    621.34 o 
  -6   7  18    12358.20    10502.98   1389.32 o 
  -5   7  18      768.73      829.12    543.42 o 
  -4   7  18     2816.48     3215.33    540.55 o 
  -3   7  18      347.76      206.52    407.67 o 
  -2   7  18       35.39       -6.01    407.74 o 
  -1   7  18       28.08      408.67    422.00 o 
   0   7  18      269.87      148.92    561.24 o 
   1   7  18      152.59      530.03    612.57 o 
   2   7  18      828.89      736.74    600.69 o 
   3   7  18      214.16      639.61    722.75 o 
   4   7  18     2583.65     2660.29    793.90 o 
   5   7  18      166.78      547.23    686.96 o 
   6   7  18     1313.92     2260.74    737.53 o 
   7   7  18       19.87     1389.52   1298.46 o 
   8   7  18     3762.52     3468.15   1196.76 o 
   9   7  18       52.03      992.16    732.35 o 
  10   7  18     4260.27     5325.35    957.36 o 
  11   7  18      115.00      880.52    887.84 o 
  12   7  18     1569.94     2223.93   1100.43 o 
  13   7  18        6.66     -269.65    850.62 o 
 -12   8  18        0.55      134.70   1218.04 o 
 -11   8  18      250.99       15.11   1112.14 o 
 -10   8  18      114.57     1287.55   1376.10 o 
  -9   8  18     1739.99     2084.40    841.12 o 
  -8   8  18     2317.04     2489.84    698.23 o 
  -7   8  18     1432.07     1659.45    770.69 o 
  -6   8  18     7904.81     9145.96   1655.79 o 
  -5   8  18     7098.24     6756.80    757.75 o 
  -4   8  18    15969.00    15377.95    830.03 o 
  -3   8  18    12024.62    13551.21    714.73 o 
  -2   8  18     8302.30     7087.69    550.56 o 
  -1   8  18    17208.30    22513.67    980.65 o 
   0   8  18      634.37     1298.86    657.39 o 
   1   8  18    26575.29    26805.12   1406.95 o 
   2   8  18      159.49     2017.23    674.06 o 
   3   8  18    22189.46    17561.39   1169.36 o 
   4   8  18     4863.28     6721.29    899.59 o 
   5   8  18    12769.46    12627.87   1076.35 o 
   6   8  18     3414.12     3525.60    831.94 o 
   7   8  18     3480.12     3178.58   1143.60 o 
   8   8  18      681.78      775.72   1027.63 o 
   9   8  18     3365.01     3245.19   1023.71 o 
  10   8  18      128.30      846.77    936.99 o 
  11   8  18      999.23      474.60    811.29 o 
  12   8  18       79.62      127.70   1083.92 o 
 -12   9  18        1.11     -349.74   1170.14 o 
 -11   9  18       60.27     -999.75   1117.95 o 
 -10   9  18      160.06      203.66   1175.86 o 
  -9   9  18      173.37     -452.55    706.26 o 
  -8   9  18        0.34      114.63    654.40 o 
  -7   9  18      343.72      410.14    791.93 o 
  -6   9  18      267.16     1055.84    792.86 o 
  -5   9  18     1467.64     2164.74    621.40 o 
  -4   9  18      836.73     1007.66    521.34 o 
  -3   9  18     1033.15     1584.27    515.64 o 
  -2   9  18      636.15      438.02    513.10 o 
  -1   9  18      495.04      367.81    658.33 o 
   0   9  18      840.38     1321.58    752.44 o 
   1   9  18      474.64      410.65    575.52 o 
   2   9  18      713.16      242.97    810.99 o 
   3   9  18     3713.27     3948.64    909.00 o 
   4   9  18      909.61      839.79    771.04 o 
   5   9  18     4685.15     3597.21    814.12 o 
   6   9  18      272.33     -258.38    777.46 o 
   7   9  18     6770.28     5776.29    921.85 o 
   8   9  18      142.76      548.41    978.97 o 
   9   9  18     2146.60     1256.63   1410.32 o 
  10   9  18      185.65     1034.94    968.88 o 
  11   9  18     1184.43     1578.52   1089.94 o 
  12   9  18       54.88      943.41   1066.90 o 
 -11  10  18       29.63      367.41   1196.84 o 
 -10  10  18      594.44        0.72    872.77 o 
  -9  10  18       39.92       99.85    849.09 o 
  -8  10  18      797.27      549.80    938.51 o 
  -7  10  18      650.78      401.00    826.23 o 
  -6  10  18     4400.52     6163.89   1055.65 o 
  -5  10  18     1783.41     1821.74    680.86 o 
  -4  10  18     7638.68     7562.16    977.32 o 
  -3  10  18     7149.57     6905.27    858.53 o 
  -2  10  18     9823.16     9377.75    821.37 o 
  -1  10  18     8101.71     7923.83    896.27 o 
   0  10  18     2265.68     2913.95    867.58 o 
   1  10  18     7418.79     5765.27   1315.62 o 
   2  10  18      286.53     2701.17    884.88 o 
   3  10  18    10359.31     8919.31    973.15 o 
   4  10  18      219.74     1441.20    887.38 o 
   5  10  18     4136.88     3327.62    842.53 o 
   6  10  18       35.67     1068.23   1028.13 o 
   7  10  18     1558.44     2603.06   1529.60 o 
   8  10  18        6.29     -232.12   1148.20 o 
   9  10  18       59.99      468.74   1203.24 o 
  10  10  18       12.40     -323.51    927.22 o 
  11  10  18        8.06     -567.74    908.16 o 
 -10  11  18     2383.92     1210.21    912.75 o 
  -9  11  18       16.54      302.05    800.49 o 
  -8  11  18     3475.18     2879.72    925.53 o 
  -7  11  18      169.19      884.39    815.56 o 
  -6  11  18     3961.49     4947.69    973.22 o 
  -5  11  18      352.47      362.56    637.13 o 
  -4  11  18     1914.33     1459.98    733.72 o 
  -3  11  18      279.40     -244.70    610.86 o 
  -2  11  18      154.06      475.75    675.19 o 
  -1  11  18       52.58      -15.65    592.02 o 
   0  11  18        0.30     -289.38    738.64 o 
   1  11  18      220.83     -573.50    707.61 o 
   2  11  18        1.14     -807.51    710.23 o 
   3  11  18        1.67      997.37    857.23 o 
   4  11  18       94.85     -506.90    724.19 o 
   5  11  18        0.52      925.21   1174.50 o 
   6  11  18      846.75     1205.28   1082.81 o 
   7  11  18        4.19      242.00   1130.46 o 
   8  11  18     1982.21     4151.83   1373.94 o 
   9  11  18      343.99      588.20   1271.27 o 
  10  11  18     2509.64     2771.54    946.14 o 
  -9  12  18      882.58     1007.72    978.91 o 
  -8  12  18      482.61     2223.53   1067.20 o 
  -7  12  18     2224.89     1135.05    997.24 o 
  -6  12  18     1334.42      754.60   1577.19 o 
  -5  12  18     6972.33     6488.20   1313.42 o 
  -4  12  18      700.64      897.85    686.81 o 
  -3  12  18     9289.27     9936.66    993.61 o 
  -2  12  18      505.90      928.12    685.44 o 
  -1  12  18    12329.24    12696.07   1015.17 o 
   0  12  18      365.76     1971.47    767.45 o 
   1  12  18    13310.81    14131.78   1363.86 o 
   2  12  18       29.36      980.82    819.34 o 
   3  12  18    13327.25    13222.73   1231.36 o 
   4  12  18      757.36      135.16   1020.86 o 
   5  12  18    10945.22    10179.26   1551.61 o 
   6  12  18     1848.81     3399.91   1339.27 o 
   7  12  18     5425.72     5708.40   1419.47 o 
   8  12  18      520.62     -196.88   1228.61 o 
   9  12  18     2552.58     1209.90   1525.79 o 
  -8  13  18      247.54       69.20   1216.03 o 
  -7  13  18      929.79       72.81   1322.44 o 
  -6  13  18      573.17      791.69    773.43 o 
  -5  13  18     1109.21     1268.36    803.44 o 
  -4  13  18      776.56     1257.34    871.46 o 
  -3  13  18      314.38     1185.01    788.88 o 
  -2  13  18     1195.18     1664.31    910.36 o 
  -1  13  18       12.15      398.73    702.96 o 
   0  13  18      315.52      588.03    741.99 o 
   1  13  18      114.06      206.13    888.53 o 
   2  13  18      492.98      333.41   1061.35 o 
   3  13  18      970.38     2185.72   1416.00 o 
   4  13  18      239.40     1011.84   1094.38 o 
   5  13  18     2643.87     1109.19   1437.48 o 
   6  13  18       29.62     1353.79   1512.93 o 
   7  13  18     2802.08     2790.33   1251.15 o 
   8  13  18       97.70     1127.29   1311.60 o 
  -7  14  18      287.36      -89.42    772.44 o 
  -6  14  18     1697.03     2445.93    801.31 o 
  -5  14  18        2.95      499.89    826.74 o 
  -4  14  18     2606.87     1905.64    876.34 o 
  -3  14  18      766.38      408.01    909.79 o 
  -2  14  18     1763.11     1760.84    995.75 o 
  -1  14  18     1671.29     2004.33    779.09 o 
   0  14  18      679.20      787.27    780.72 o 
   1  14  18     1974.44     2253.75   1261.52 o 
   2  14  18      385.31      943.83   1380.04 o 
   3  14  18     1013.91      436.60   1352.85 o 
   4  14  18       47.87     1343.50   1481.89 o 
   5  14  18        2.96     -224.29   1536.40 o 
   6  14  18       17.66     -302.10   1292.95 o 
   7  14  18      399.75      231.24   1175.81 o 
  -5  15  18       41.31    40474.30  33630.89 o 
  -4  15  18      219.95     -114.96    866.73 o 
  -3  15  18      191.73     -711.87    724.13 o 
  -2  15  18      131.87     -249.44    808.06 o 
  -1  15  18       52.39     -656.69   1209.98 o 
   0  15  18        4.04      483.92   1355.08 o 
   1  15  18        4.55      773.61   1410.54 o 
   2  15  18       52.61     -126.95   1150.00 o 
   3  15  18        8.70     -702.60   1051.42 o 
   4  15  18        2.68     -986.39   1954.49 o 
   5  15  18       20.41     -669.61   1310.62 o 
  -1  16  18     6134.94     6230.64   1614.02 o 
   0  16  18      367.45     2473.78   1282.42 o 
   1  16  18     8765.29    10570.09   2131.25 o 
 -13   0  19       70.21    -1903.51   1380.04 o 
 -11   0  19      575.27     1312.06   1468.42 o 
  -9   0  19     5828.66     6098.02   1869.52 o 
  -7   0  19     6100.94     5085.08   1583.99 o 
  -5   0  19    32101.62    25783.78    964.29 o 
  -3   0  19    30767.62    28566.51   1576.65 o 
  -1   0  19    68546.34    53592.00   3025.60 o 
   1   0  19    26213.92    32561.57   1830.37 o 
   3   0  19     2100.71     6672.17   1516.01 o 
   5   0  19       79.72     3752.63   1189.69 o 
   7   0  19      113.62      219.42    672.10 o 
   9   0  19       78.56     -410.99    839.91 o 
  11   0  19        8.82     -474.07    990.80 o 
  13   0  19        3.68      815.79   1210.09 o 
 -14   1  19       73.84      844.81   1290.39 o 
 -13   1  19      472.44      708.07   1628.18 o 
 -12   1  19      105.02      232.27   1013.99 o 
 -11   1  19     1502.08     1250.43   1117.18 o 
 -10   1  19      336.90      -32.28    820.96 o 
  -9   1  19     2002.98     1710.21    891.70 o 
  -8   1  19      291.76     1141.35    884.93 o 
  -7   1  19     7859.98     6965.76   1112.61 o 
  -6   1  19     2134.29     1703.69    396.14 o 
  -5   1  19     3569.87     4253.21    495.56 o 
  -4   1  19    12025.84    13876.07    817.45 o 
  -3   1  19       68.47      428.90    319.79 o 
  -2   1  19     8209.76     7900.71    481.55 o 
  -1   1  19      850.63     1352.05    357.60 o 
   0   1  19      200.69     -402.18    294.78 o 
   1   1  19     1692.65     1569.36    342.45 o 
   2   1  19    11454.46     8452.90    656.88 o 
   3   1  19     2250.22     1878.87    702.44 o 
   4   1  19    26046.21    23131.73   2525.55 o 
   5   1  19     1517.21     2520.28    585.35 o 
   6   1  19    10696.25     9263.38    675.05 o 
   7   1  19     2596.63     2965.14    673.45 o 
   8   1  19     8731.45     7563.96    753.59 o 
   9   1  19     2690.73     1894.63    652.62 o 
  10   1  19      460.23     2033.32    743.23 o 
  11   1  19      832.39     1026.39    720.37 o 
  12   1  19      775.12     1521.49    823.08 o 
  13   1  19      517.82      719.58   1048.82 o 
  14   1  19       68.19     1534.46   1234.41 o 
 -14   2  19       29.18      277.97   1213.32 o 
 -13   2  19       16.05      150.66   1161.31 o 
 -12   2  19       30.18      164.52   1094.14 o 
 -11   2  19      218.00      245.72    940.66 o 
 -10   2  19      223.16     1052.63   1044.35 o 
  -9   2  19      457.67     1783.78    969.55 o 
  -8   2  19       65.68      384.96    751.74 o 
  -7   2  19      236.05      199.96    354.14 o 
  -6   2  19     2027.85     1844.75    407.69 o 
  -5   2  19       98.72      541.17    298.27 o 
  -4   2  19    23303.48    25773.00    924.47 o 
  -3   2  19      413.74     1842.63    546.79 o 
  -2   2  19    90537.84   108244.45   5500.35 o 
  -1   2  19       79.28     3774.72   1137.31 o 
   0   2  19   145310.20   136858.73   3478.07 o 
   1   2  19      554.31     6716.69   1005.46 o 
   2   2  19   166856.02   154150.39   8237.67 o 
   3   2  19     4934.89     7586.65   1336.32 o 
   4   2  19    54425.73    80178.08  18675.86 o 
   5   2  19       21.72      892.70    547.53 o 
   6   2  19    11440.87     9141.43   1159.59 o 
   7   2  19      410.00       48.02    563.60 o 
   8   2  19     6369.34     6994.96   1262.56 o 
   9   2  19       44.16      693.40    693.24 o 
  10   2  19     1933.86     1134.16    668.49 o 
  11   2  19       50.64      -64.70    737.76 o 
  12   2  19      335.42      693.85    716.91 o 
  13   2  19       45.80      406.24    772.85 o 
  14   2  19      210.06      972.15   1747.15 o 
 -14   3  19       24.33     1806.14   1495.42 o 
 -13   3  19      893.95     1116.72   1439.43 o 
 -12   3  19       69.89      700.73   1342.87 o 
 -11   3  19     1729.03     2947.61   1205.33 o 
 -10   3  19      127.25      649.16   1048.86 o 
  -9   3  19     2548.38     5424.20   1059.89 o 
  -8   3  19      296.27     1345.77    903.14 o 
  -7   3  19     9890.31     7060.94    968.99 o 
  -6   3  19     2362.77     2089.77    345.13 o 
  -5   3  19    23938.74    22074.66   1652.57 o 
  -4   3  19     1650.00     1489.50    315.02 o 
  -3   3  19      509.69      634.41    312.39 o 
  -2   3  19       38.16      513.95    311.46 o 
  -1   3  19     5759.44     5719.09    578.16 o 
   0   3  19       21.65      385.23    311.57 o 
   1   3  19     1879.92     2891.79    345.60 o 
   2   3  19      537.00      250.99    520.11 o 
   3   3  19     3226.92     3301.79    793.68 o 
   4   3  19      284.39      558.85    361.52 o 
   5   3  19     2274.86     3971.60    561.70 o 
   6   3  19     6173.41     5916.67   1078.18 o 
   7   3  19     3076.03     3247.17    972.72 o 
   8   3  19     4366.10     4239.23    830.48 o 
   9   3  19     1625.48     2383.53    880.75 o 
  10   3  19       18.08     1045.99    727.58 o 
  11   3  19     1128.35     2018.65    841.87 o 
  12   3  19      189.14      496.53    817.26 o 
  13   3  19      662.92     1081.10    946.58 o 
  14   3  19       15.89        2.02    896.98 o 
 -14   4  19       12.92     -261.39   1063.02 o 
 -13   4  19        6.71      862.60   1178.35 o 
 -12   4  19       32.14       33.89   1334.27 o 
 -11   4  19       69.58     -145.67    952.16 o 
 -10   4  19      281.05      884.59    944.36 o 
  -9   4  19     1672.55     1897.75   1200.96 o 
  -8   4  19      551.93      791.04    622.11 o 
  -7   4  19    10477.77     9854.18   1505.19 o 
  -6   4  19      382.99      377.45    331.56 o 
  -5   4  19    19190.32    17796.30    931.84 o 
  -4   4  19     3491.79     3162.68    360.57 o 
  -3   4  19    27583.51    28057.68    695.70 o 
  -2   4  19    13321.50    16103.00    860.70 o 
  -1   4  19    21111.17    20223.96    676.58 o 
   0   4  19    21784.04    23347.60    682.64 o 
   1   4  19      759.60     3705.21    668.87 o 
   2   4  19    23864.41    26558.75   1187.67 o 
   3   4  19      288.03     4483.10    672.20 o 
   4   4  19     7153.46     6506.40    869.96 o 
   5   4  19      878.93     2498.49    699.94 o 
   6   4  19     1972.55     3037.66   1427.63 o 
   7   4  19      272.89      470.10   1165.90 o 
   8   4  19       65.67     1942.57    831.43 o 
   9   4  19       86.25      216.31    763.57 o 
  10   4  19       42.51     -327.92    711.36 o 
  11   4  19      280.62       74.35    762.95 o 
  12   4  19       82.72      -18.42    718.15 o 
  13   4  19      109.63      203.25    770.70 o 
  14   4  19       85.34       69.68    944.37 o 
 -14   5  19       15.27     -673.03   2325.00 o 
 -13   5  19      187.81      620.24   1131.85 o 
 -12   5  19       46.56      195.96   1388.83 o 
 -11   5  19      583.11      728.92   1032.70 o 
 -10   5  19       22.67     -383.06   1043.51 o 
  -9   5  19      549.57      535.12    923.26 o 
  -8   5  19      157.21      723.73    529.78 o 
  -7   5  19     2532.79     2011.48    676.38 o 
  -6   5  19     3885.55     2805.31    606.11 o 
  -5   5  19       20.51       96.60    391.97 o 
  -4   5  19     4558.72     4953.69    382.78 o 
  -3   5  19      621.80      549.46    353.89 o 
  -2   5  19     4796.75     4772.23    789.97 o 
  -1   5  19     1084.67      776.73    362.82 o 
   0   5  19      436.47      380.83    355.98 o 
   1   5  19     1294.66      625.98    500.11 o 
   2   5  19     7671.65     6943.76    772.96 o 
   3   5  19      334.07      589.14    598.78 o 
   4   5  19    15920.67    13001.49   2042.24 o 
   5   5  19      321.12     1063.50    672.99 o 
   6   5  19    20231.72    15495.32   1132.15 o 
   7   5  19     2501.50     3697.97   1109.83 o 
   8   5  19     5671.73     5345.54    835.55 o 
   9   5  19     3690.40     2248.52    806.97 o 
  10   5  19      680.49     1330.81    829.81 o 
  11   5  19      265.40     -287.02    884.24 o 
  12   5  19      758.59      216.12    663.04 o 
  13   5  19      123.86     -172.99    936.79 o 
 -13   6  19       89.98      945.18   1328.94 o 
 -12   6  19       86.50     1711.44   1357.82 o 
 -11   6  19      214.94      819.51   1392.82 o 
 -10   6  19        5.70     1536.39   1770.94 o 
  -9   6  19      291.14     1086.42   1247.64 o 
  -8   6  19      486.26     -186.04    636.42 o 
  -7   6  19      458.60     2091.19    666.74 o 
  -6   6  19     4094.67     4592.91    812.47 o 
  -5   6  19     1759.38     2659.46    596.59 o 
  -4   6  19    14892.39    12153.76   1354.44 o 
  -3   6  19    10540.64     9293.86    536.00 o 
  -2   6  19    30285.69    29229.52    869.10 o 
  -1   6  19     6438.47     4735.51    644.19 o 
   0   6  19    33339.59    33397.54   1644.04 o 
   1   6  19     1615.52     3010.15    755.97 o 
   2   6  19    39919.08    32293.09   4352.35 o 
   3   6  19     1047.61     3952.83    689.86 o 
   4   6  19    26500.02    20561.49   2405.89 o 
   5   6  19      369.63     1264.37    789.24 o 
   6   6  19    14918.04    12367.51   1150.44 o 
   7   6  19      165.07     1053.37   2386.18 o 
   8   6  19     4049.66     3734.24   1417.43 o 
   9   6  19      323.22      779.75    692.09 o 
  10   6  19     1487.07     1721.62    901.64 o 
  11   6  19        1.06       63.03    704.74 o 
  12   6  19       24.48      145.39    874.97 o 
  13   6  19        2.83      807.36    856.74 o 
 -13   7  19      789.07     2296.28   1628.71 o 
 -12   7  19       50.63     1435.66   1465.39 o 
 -11   7  19     2571.76     5362.00   1477.19 o 
 -10   7  19      312.33     3488.03   1308.38 o 
  -9   7  19     6069.11     4969.60   1671.24 o 
  -8   7  19      477.51     1292.46    701.60 o 
  -7   7  19     4457.87     3836.00   1043.53 o 
  -6   7  19       49.02      708.39    512.06 o 
  -5   7  19    12767.75    13230.35   2057.66 o 
  -4   7  19     1106.39     1356.85    504.38 o 
  -3   7  19     3115.16     3212.67    482.74 o 
  -2   7  19      752.41      894.32    444.03 o 
  -1   7  19       10.09     -118.23    389.67 o 
   0   7  19        0.74     -540.29    487.53 o 
   1   7  19       24.91     -164.95    516.41 o 
   2   7  19      619.07       20.66    594.69 o 
   3   7  19      574.58     1323.05    731.29 o 
   4   7  19      560.93      683.77    759.91 o 
   5   7  19      207.46     1977.70    757.85 o 
   6   7  19      213.34      530.73    736.83 o 
   7   7  19     3903.69     4674.66   1227.41 o 
   8   7  19      206.58     2150.45   1336.10 o 
   9   7  19     2843.49     2990.62    937.85 o 
  10   7  19        0.75     1666.47    845.26 o 
  11   7  19     2958.57     3170.49    952.66 o 
  12   7  19       14.53      871.64   1174.09 o 
  13   7  19      634.52      661.36    762.63 o 
 -12   8  19      100.30      167.49   1490.18 o 
 -11   8  19       29.48    -1691.43   1175.15 o 
 -10   8  19      347.34      709.75   1074.18 o 
  -9   8  19     1360.22     1599.20    737.60 o 
  -8   8  19     1136.96      987.34    723.89 o 
  -7   8  19     3911.86     2679.23    759.67 o 
  -6   8  19     3227.71     3070.26    675.91 o 
  -5   8  19    10932.62     9274.19   1144.96 o 
  -4   8  19     6932.46     7970.73    814.07 o 
  -3   8  19     9477.50     8361.74    630.09 o 
  -2   8  19    15414.80    18052.30    969.73 o 
  -1   8  19     4274.60     4232.63    671.47 o 
   0   8  19    16135.66    18767.23   2588.45 o 
   1   8  19     1271.40     2063.43    652.29 o 
   2   8  19    19685.81    19259.76   1591.23 o 
   3   8  19       22.57     1581.88   1053.25 o 
   4   8  19    15679.01    11731.37    995.98 o 
   5   8  19     3733.02     4239.85    976.91 o 
   6   8  19     6833.53     7355.96   1013.75 o 
   7   8  19     1301.79     1887.05   2161.84 o 
   8   8  19     3522.74     5064.38   1277.49 o 
   9   8  19      211.02     1868.66    813.07 o 
  10   8  19     1853.54     2708.54    884.57 o 
  11   8  19        0.59      170.82    918.62 o 
  12   8  19      325.03     -319.78    972.28 o 
 -12   9  19        4.89     -206.34   1832.13 o 
 -11   9  19       38.51      336.02   1233.45 o 
 -10   9  19       45.92      -85.77    972.30 o 
  -9   9  19       48.25      650.52    729.37 o 
  -8   9  19      306.59      -37.07    682.40 o 
  -7   9  19       20.75      239.14    859.12 o 
  -6   9  19     1286.62     2665.32    702.25 o 
  -5   9  19       25.68      889.05    607.14 o 
  -4   9  19      177.85     1111.04    576.07 o 
  -3   9  19     3040.55     2658.88    563.48 o 
  -2   9  19      141.92      349.01    583.77 o 
  -1   9  19     1035.63      865.61    685.17 o 
   0   9  19        1.04     -284.68    585.72 o 
   1   9  19     1198.91     1392.88    714.37 o 
   2   9  19      504.38      739.11    638.90 o 
   3   9  19       10.78      949.86    808.49 o 
   4   9  19     5158.09     6073.89    927.25 o 
   5   9  19      380.63      556.95    701.99 o 
   6   9  19     4963.75     3976.67    930.74 o 
   7   9  19      429.38      621.78    804.13 o 
   8   9  19     4193.76     2758.23   1274.67 o 
   9   9  19      170.74     2186.26   1456.92 o 
  10   9  19     2574.52     1548.25    826.26 o 
  11   9  19       22.22      209.88    857.59 o 
  12   9  19      924.96      893.61   1177.62 o 
 -11  10  19      293.27      424.54   1252.41 o 
 -10  10  19      100.66      230.86   1027.56 o 
  -9  10  19     1607.46     1586.31    732.18 o 
  -8  10  19       86.40     1080.71    755.91 o 
  -7  10  19     2641.48     1972.15    871.87 o 
  -6  10  19      643.00     1174.24    691.98 o 
  -5  10  19     4392.48     3223.83    627.51 o 
  -4  10  19     2989.57     4712.35    800.30 o 
  -3  10  19     5893.54     5930.49    827.44 o 
  -2  10  19     7484.34     6050.98    730.95 o 
  -1  10  19     9750.11     9977.35    933.95 o 
   0  10  19     7258.08     7222.83    986.14 o 
   1  10  19     2993.92     3747.70    826.38 o 
   2  10  19     8076.90     9487.34   2010.07 o 
   3  10  19      444.55     1681.19    850.87 o 
   4  10  19     7303.60     7696.40   1082.48 o 
   5  10  19     1208.35      981.41    756.67 o 
   6  10  19     3603.77     2900.00    856.51 o 
   7  10  19        3.70     1090.03   1414.12 o 
   8  10  19      460.70      732.48   1233.95 o 
   9  10  19       15.28       76.72   1399.48 o 
  10  10  19       85.93      780.88   1157.12 o 
  11  10  19       52.98     -123.73   1293.63 o 
 -10  11  19       12.38      196.94    842.89 o 
  -9  11  19     3364.40     3855.28   1038.28 o 
  -8  11  19        7.35      555.27   1014.55 o 
  -7  11  19     5631.88     5482.60   1231.46 o 
  -6  11  19      298.76     1215.55    844.63 o 
  -5  11  19     1723.58     1832.41    698.19 o 
  -4  11  19     1589.62      714.11    712.42 o 
  -3  11  19      400.99      -45.13    581.86 o 
  -2  11  19      254.34       94.37    709.21 o 
  -1  11  19       30.72     -378.30    756.10 o 
   0  11  19       62.47      -21.29    744.69 o 
   1  11  19      319.74     -501.47    760.97 o 
   2  11  19      251.24      796.02    851.00 o 
   3  11  19       23.11     -103.07    727.15 o 
   4  11  19      137.36      751.39    801.99 o 
   5  11  19      525.16      361.56   1141.95 o 
   6  11  19       35.82      599.63   1065.00 o 
   7  11  19      937.07     1748.62   1465.03 o 
   8  11  19       70.55     -134.86   1089.83 o 
   9  11  19     1860.95     1862.38   1255.11 o 
  10  11  19      696.98     1662.31   1175.55 o 
  -9  12  19      134.78     -849.91    906.68 o 
  -8  12  19      771.26     1614.65   1311.08 o 
  -7  12  19      579.28      917.76   1624.78 o 
  -6  12  19     3202.12     4090.32   1007.73 o 
  -5  12  19     2175.45     3013.96    907.92 o 
  -4  12  19     6376.24     8012.99    982.96 o 
  -3  12  19     1336.53     1545.01    681.47 o 
  -2  12  19     7778.42     9143.61   1213.77 o 
  -1  12  19      772.60     1880.57    804.01 o 
   0  12  19    11979.62    13186.44   1287.41 o 
   1  12  19       18.07     2171.74    859.41 o 
   2  12  19    14797.69    14555.08   1310.40 o 
   3  12  19      229.71     1422.71    761.56 o 
   4  12  19    11693.38    11689.56   2797.48 o 
   5  12  19     1296.76     3548.05   1270.21 o 
   6  12  19     7762.32     8115.46   1626.78 o 
   7  12  19      934.17     3005.16   1454.77 o 
   8  12  19     3674.71     3372.26   1504.11 o 
   9  12  19      359.18      646.53   1172.66 o 
  -8  13  19      299.86     -446.83    992.29 o 
  -7  13  19      190.44     1613.31    708.75 o 
  -6  13  19      923.85      848.48    743.87 o 
  -5  13  19      455.74      684.95    734.21 o 
  -4  13  19      621.54      737.36    750.57 o 
  -3  13  19      854.57      899.78    863.18 o 
  -2  13  19      229.49      770.73    954.39 o 
  -1  13  19      285.10      484.97    743.21 o 
   0  13  19       94.52     -236.45    794.28 o 
   1  13  19      585.27      215.43    998.65 o 
   2  13  19      167.65     -552.50    943.60 o 
   3  13  19      664.75     1761.02   2420.17 o 
   4  13  19     2228.50     2752.12   1329.25 o 
   5  13  19      366.01      194.45   1225.86 o 
   6  13  19     2793.73     3899.29   1668.54 o 
   7  13  19       11.05      313.41   1190.69 o 
   8  13  19     2096.39     2002.28   1422.70 o 
  -7  14  19     2102.31     2250.34    835.07 o 
  -6  14  19       47.05      -37.94    759.12 o 
  -5  14  19     2851.55     2474.95    844.45 o 
  -4  14  19      147.80      316.02    838.92 o 
  -3  14  19     2768.43     1264.37    971.82 o 
  -2  14  19     1421.35     1643.70    928.09 o 
  -1  14  19     2121.22     1821.73   1131.37 o 
   0  14  19     2353.75     1185.43    926.92 o 
   1  14  19     1171.83       88.40   1302.05 o 
   2  14  19     1500.77    -1541.76   2127.85 o 
   3  14  19      206.87      710.52   1242.76 o 
   4  14  19      195.71      771.88   1158.69 o 
   5  14  19      106.02      -64.02   1479.19 o 
   6  14  19       50.90      649.91   1478.62 o 
  -4  15  19      109.85     -188.16    846.27 o 
  -3  15  19      267.21      706.14    846.30 o 
  -2  15  19      201.41      -69.42    874.17 o 
  -1  15  19       28.65     -221.50   1185.87 o 
   0  15  19        1.34     -291.13   1079.85 o 
   1  15  19       60.73    -1278.07   1351.92 o 
   2  15  19        6.74     -187.46   1398.66 o 
   3  15  19        2.00      512.80   1485.42 o 
   4  15  19        8.01      746.28   1580.53 o 
 -14   0  20       31.96     2121.05   2250.22 o 
 -12   0  20      234.01       54.39   1883.11 o 
 -10   0  20     1110.77     1121.71   1699.56 o 
  -8   0  20     3223.69     5533.77   1713.16 o 
  -6   0  20     6888.08     6281.68    601.57 o 
  -4   0  20    23608.58    21136.89    942.58 o 
  -2   0  20    93751.69   112668.40   4181.89 o 
   0   0  20    98922.24   129860.63   2273.90 o 
   2   0  20    24622.79    37379.55   1687.84 o 
   4   0  20     2938.38     6621.49   1726.75 o 
   6   0  20      389.72     1700.42    744.84 o 
   8   0  20        1.94      153.55    759.53 o 
  10   0  20       57.67     -129.12    766.93 o 
  12   0  20      348.11      741.01   1318.86 o 
  14   0  20      158.31      475.88   1713.16 o 
 -14   1  20      198.16     1509.17   1507.56 o 
 -13   1  20       85.99     1363.84   1227.16 o 
 -12   1  20      610.47      916.53   1039.10 o 
 -11   1  20       40.75     1335.52   1082.26 o 
 -10   1  20     1885.55     3191.58   1254.62 o 
  -9   1  20     1244.31     2271.12   1006.12 o 
  -8   1  20     5944.30     6867.84   1040.72 o 
  -7   1  20      235.61       92.93    532.18 o 
  -6   1  20     5324.59     3755.06    422.61 o 
  -5   1  20     1322.18     2403.58    380.51 o 
  -4   1  20     5291.46     4826.45    450.47 o 
  -3   1  20     2615.72     3981.55    391.73 o
[truncated: 307,352 more chars]
